# Supplementary material for: Dual function of SF3B2 on chromatin and RNA to regulate transcription in head and neck squamous cell carcinoma
Source: Cell Biosci. 2022 Jun 17;12:92. doi: 10.1186/s13578-022-00812-8 (PMC9206271; doi:10.1186/s13578-022-00812-8)
Supplement: Supplementary file 2 — Additional file 2: Lists of genes assigned to the RPS or STRESS gene ontology. [file 13578_2022_812_MOESM2_ESM.xlsx]

## Sheet: GO_RPS
	MyList	Gene.ID	Type	Tax.ID	Homologene.Gene.ID	Homologene.Gene.Tax.ID	Gene.Symbol	Description	Biological.Process..GO.	Kinase.Class..UniProt.	Protein.Function..Protein.Atlas.	Subcellular.Location..Protein.Atlas.	Drug..DrugBank.	Canonical.Pathways.	Hallmark.Gene.Sets.	R.HSA.8953854.Metabolism.of.RNA	GO.0006412.translation	R.HSA.1640170.Cell.Cycle	R.HSA.2262752.Cellular.responses.to.stress	GO.0006281.DNA.repair	GO.0006397.mRNA.processing	R.HSA.168255.Influenza.Infection	GO.0010564.regulation.of.cell.cycle.proce	GO.0022613.ribonucleoprotein.complex.biog	GO.0051169.nuclear.transport	GO.0000280.nuclear.division	R.HSA.162906.HIV.Infection	WP3888.VEGFA.VEGFR2.Signaling.Pathway	R.HSA.69242.S.Phase	GO.0006914.autophagy	GO.0071897.DNA.biosynthetic.process	GO.0080135.regulation.of.cellular.respons	GO.0050684.regulation.of.mRNA.processing	GO.0002181.cytoplasmic.translation	GO.0051052.regulation.of.DNA.metabolic.pr
1	TRNAU1AP	54952	symbol	H. sapiens	54952	H. sapiens	TRNAU1AP	tRNA selenocysteine 1 associated protein 1	GO:0001514 selenocysteine incorporation;GO:0006451 translational readthrough;GO:0006414 translational elongation		Predicted intracellular proteins	Nucleoplasm (Approved); Additional: Cytosol				0	1	0	0	0	0	0	0	0	0	0	0	0	0	0	0	0	0	0	0
2	KHDRBS1	10657	symbol	H. sapiens	10657	H. sapiens	KHDRBS1	KH RNA binding domain containing, signal transduction associated 1	GO:0046833 positive regulation of RNA export from nucleus;GO:0032241 positive regulation of nucleobase-containing compound transport;GO:0046831 regulation of RNA export from nucleus		Predicted intracellular proteins	Nucleoplasm (Enhanced)				1	1	0	0	0	1	1	1	0	1	0	0	0	1	0	0	0	1	0	0
3	AGO3	192669	symbol	H. sapiens	192669	H. sapiens	AGO3	argonaute RISC catalytic component 3	GO:0090625 mRNA cleavage involved in gene silencing by siRNA;GO:0035279 mRNA cleavage involved in gene silencing by miRNA;GO:0098795 mRNA cleavage involved in gene silencing		Predicted intracellular proteins	Cytoplasmic bodies (Supported); Additional: Cytosol;Nucleoplasm				1	1	0	1	0	0	0	0	1	0	0	0	0	1	0	0	0	0	0	0
4	TARDBP	23435	symbol	H. sapiens	23435	H. sapiens	TARDBP	TAR DNA binding protein	GO:0071765 nuclear inner membrane organization;GO:0043922 negative regulation by host of viral transcription;GO:0061158 3'-UTR-mediated mRNA destabilization		Predicted intracellular proteins; Disease related genes	Nucleoplasm (Enhanced)			(M5926)HALLMARK MYC TARGETS V1	1	1	0	0	0	1	1	0	0	1	0	0	0	0	1	0	0	0	0	0
5	YBX1	4904	symbol	H. sapiens	4904	H. sapiens	YBX1	Y-box binding protein 1	GO:1990428 miRNA transport;GO:0070934 CRD-mediated mRNA stabilization;GO:1903608 protein localization to cytoplasmic stress granule		Predicted intracellular proteins; Transcription factors:beta-Barrel DNA-binding domains; Cancer-related genes:Candidate cancer biomarkers	Cytosol (Enhanced); Additional: Vesicles		(M50)PID PTP1B PATHWAY		1	1	0	0	0	1	1	0	0	1	1	1	0	1	1	0	1	0	0	0
6	MIR12136	113219467	symbol	H. sapiens	113219467	H. sapiens	MIR12136	microRNA 12136	GO:0006412 translation;GO:0043043 peptide biosynthetic process;GO:0043604 amide biosynthetic process							0	1	0	0	0	0	0	0	0	0	0	0	0	0	0	0	0	0	0	0
7	EIF2B4	8890	symbol	H. sapiens	8890	H. sapiens	EIF2B4	eukaryotic translation initiation factor 2B subunit delta	GO:0014003 oligodendrocyte development;GO:0001541 ovarian follicle development;GO:0048709 oligodendrocyte differentiation		Predicted intracellular proteins; Disease related genes	Nuclear membrane (Approved); Additional: Actin filaments				0	1	0	0	0	0	1	0	0	0	0	0	0	1	0	0	0	0	1	0
8	NCL	4691	symbol	H. sapiens	4691	H. sapiens	NCL	nucleolin	GO:1901838 positive regulation of transcription of nucleolar large rRNA by RNA polymerase I;GO:1901836 regulation of transcription of nucleolar large rRNA by RNA polymerase I;GO:0042790 nucleolar large rRNA transcription by RNA polymerase I		Predicted intracellular proteins	Nucleoli;Nucleoli rim;Nucleoplasm (Enhanced); Additional: Mitotic chromosome		(M14)PID AURORA B PATHWAY; (M174)PID UPA UPAR PATHWAY; (M105)PID TELOMERASE PATHWAY	(M5901)HALLMARK G2M CHECKPOINT	1	1	0	0	0	1	1	0	0	0	0	0	1	0	0	0	0	1	0	0
9	PTCD3	55037	symbol	H. sapiens	55037	H. sapiens	PTCD3	pentatricopeptide repeat domain 3	GO:0070125 mitochondrial translational elongation;GO:0070126 mitochondrial translational termination;GO:0006415 translational termination		Ribosomal proteins; Predicted intracellular proteins	Mitochondria (Supported)			(M5905)HALLMARK ADIPOGENESIS	0	1	0	0	0	0	1	0	0	0	0	0	0	0	0	0	0	0	0	0
10	RPS27A	6233	symbol	H. sapiens	6233	H. sapiens	RPS27A	ribosomal protein S27a	GO:0042276 error-prone translesion synthesis;GO:0000717 nucleotide-excision repair, DNA duplex unwinding;GO:0070987 error-free translesion synthesis		Ribosomal proteins; Predicted intracellular proteins	Cytosol;Endoplasmic reticulum;Nucleoli (Supported)				1	1	1	1	1	0	1	0	0	0	0	1	0	1	0	1	0	0	0	0
11	CNOT9	9125	symbol	H. sapiens	9125	H. sapiens	CNOT9	CCR4-NOT transcription complex subunit 9	GO:0033147 negative regulation of intracellular estrogen receptor signaling pathway;GO:0033144 negative regulation of intracellular steroid hormone receptor signaling pathway;GO:0000289 nuclear-transcribed mRNA poly(A) tail shortening		Predicted intracellular proteins	Cytoplasmic bodies (Approved)			(M5925)HALLMARK E2F TARGETS	1	1	0	0	0	0	1	1	0	0	0	0	0	0	0	0	0	0	0	0
12	EIF4G1	1981	symbol	H. sapiens	1981	H. sapiens	EIF4G1	eukaryotic translation initiation factor 4 gamma 1	GO:1905535 regulation of eukaryotic translation initiation factor 4F complex assembly;GO:1905537 positive regulation of eukaryotic translation initiation factor 4F complex assembly;GO:1905610 regulation of mRNA cap binding		Disease related genes; Predicted intracellular proteins; Cancer-related genes:Candidate cancer biomarkers	Cytosol (Enhanced)		(M66)PID MYC ACTIV PATHWAY	(M5922)HALLMARK UNFOLDED PROTEIN RESPONSE	1	1	0	0	0	0	1	1	0	0	0	1	1	1	1	0	1	0	1	0
13	RPSA	3921	symbol	H. sapiens	3921	H. sapiens	C1orf43	ribosomal protein SA	GO:0000028 ribosomal small subunit assembly;GO:0042255 ribosome assembly;GO:0042274 ribosomal small subunit biogenesis		Ribosomal proteins; Predicted intracellular proteins; Disease related genes	Cytosol;Plasma membrane (Supported)	Tigapotide; Copper	(M17761)ST WNT BETA CATENIN PATHWAY		1	1	0	1	0	0	1	0	1	0	0	1	0	0	0	0	0	0	1	0
14	APEH	327	symbol	H. sapiens	327	H. sapiens	APEH	acylaminoacyl-peptide hydrolase	GO:0050435 amyloid-beta metabolic process;GO:0006415 translational termination;GO:0043624 cellular protein complex disassembly		Enzymes; Peptidases:Serine-type peptidases; Predicted intracellular proteins; ENZYME proteins:Hydrolases	Cytosol (Enhanced)				0	1	0	0	0	0	1	0	0	0	0	0	0	0	0	0	0	0	0	0
15	ETF1	2107	symbol	H. sapiens	2107	H. sapiens	ETF1	eukaryotic translation termination factor 1	GO:0002184 cytoplasmic translational termination;GO:0006449 regulation of translational termination;GO:0002181 cytoplasmic translation		Predicted intracellular proteins				(M5902)HALLMARK APOPTOSIS; (M5924)HALLMARK MTORC1 SIGNALING; (M5926)HALLMARK MYC TARGETS V1	1	1	0	0	0	0	1	0	0	1	0	0	0	0	0	0	0	0	1	0
16	TCOF1	6949	symbol	H. sapiens	6949	H. sapiens	TCOF1	treacle ribosome biogenesis factor 1	GO:0014029 neural crest formation;GO:0042790 nucleolar large rRNA transcription by RNA polymerase I;GO:0009303 rRNA transcription		Predicted intracellular proteins; Disease related genes	Nucleoli fibrillar center (Enhanced)			(M5928)HALLMARK MYC TARGETS V2	0	1	0	0	0	0	1	0	0	0	0	0	0	0	0	0	0	0	0	0
17	DHFR	1719	symbol	H. sapiens	1719	H. sapiens	DHFR	dihydrofolate reductase	GO:0046452 dihydrofolate metabolic process;GO:0031427 response to methotrexate;GO:0006545 glycine biosynthetic process		Predicted intracellular proteins; FDA approved drug targets:Small molecule drugs; Enzymes; Disease related genes; Cancer-related genes:Candidate cancer biomarkers; ENZYME proteins:Oxidoreductases	Mitochondria (Approved)	NADH; Pyrimethamine; Methotrexate; Pemetrexed; Gentamicin; Proguanil; Trimetrexate; 2,4-Diamino-5-Methyl-6-[(3,4,5-Trimethoxy-N-Methylanilino)Methyl]Pyrido[2,3-D]Pyrimidine; 2,4-Diamino-6-[N-(2',5'-Dimethoxybenzyl)-N-Methylamino]Quinazoline; 6-(Octahydro-1h-Indol-1-Ylmethyl)Decahydroquinazoline-2,4-Diamine; N6-(2,5-Dimethoxy-Benzyl)-N6-Methyl-Pyrido[2,3-D]Pyrimidine-2,4,6-Triamine; 2,4-Diamino-6-…	(M40)PID E2F PATHWAY	(M5924)HALLMARK MTORC1 SIGNALING	0	1	1	0	0	0	0	1	0	0	0	0	0	1	0	0	1	0	0	0
18	NPM1	4869	symbol	H. sapiens	4869	H. sapiens	NPM1	nucleophosmin 1	GO:0060735 regulation of eIF2 alpha phosphorylation by dsRNA;GO:1902629 regulation of mRNA stability involved in cellular response to UV;GO:0006407 rRNA export from nucleus		Cancer-related genes:Mutated cancer genes; Predicted intracellular proteins; Cancer-related genes:Mutational cancer driver genes; Disease related genes	Nucleoli rim (Enhanced); Additional: Nucleoplasm	Artenimol	(M258)PID BARD1 PATHWAY; (M14)PID AURORA B PATHWAY; (M255)PID HIF1 TFPATHWAY	(M5928)HALLMARK MYC TARGETS V2; (M5922)HALLMARK UNFOLDED PROTEIN RESPONSE; (M5926)HALLMARK MYC TARGETS V1	1	1	1	0	1	0	1	1	1	1	0	1	0	0	1	0	1	0	0	1
19	MRPS18B	28973	symbol	H. sapiens	28973	H. sapiens	MRPS18B	mitochondrial ribosomal protein S18B	GO:0070125 mitochondrial translational elongation;GO:0070126 mitochondrial translational termination;GO:0006415 translational termination		Ribosomal proteins; Predicted intracellular proteins	Mitochondria (Supported); Additional: Cell Junctions			(M5926)HALLMARK MYC TARGETS V1	0	1	0	0	0	0	1	0	0	0	0	0	0	0	0	0	0	0	0	0
20	RPS12	6206	symbol	H. sapiens	6206	H. sapiens	RPS12	ribosomal protein S12	GO:0006614 SRP-dependent cotranslational protein targeting to membrane;GO:0006613 cotranslational protein targeting to membrane;GO:0045047 protein targeting to ER		Ribosomal proteins; Predicted intracellular proteins	Cytosol (Supported); Additional: Golgi apparatus;Vesicles			(M5939)HALLMARK P53 PATHWAY	1	1	0	1	0	0	1	0	0	0	0	0	0	0	0	0	0	0	0	0
21	VARS2	57176	symbol	H. sapiens	57176	H. sapiens	VARS2	valyl-tRNA synthetase 2, mitochondrial	GO:0006438 valyl-tRNA aminoacylation;GO:0106074 aminoacyl-tRNA metabolism involved in translational fidelity;GO:0006450 regulation of translational fidelity		Predicted intracellular proteins; Potential drug targets; ENZYME proteins:Ligase; Enzymes; Disease related genes	Mitochondria (Approved)				0	1	0	0	0	0	1	0	0	0	0	0	0	1	0	0	0	0	0	0
22	MRPL18	29074	symbol	H. sapiens	29074	H. sapiens	MRPL18	mitochondrial ribosomal protein L18	GO:0035928 rRNA import into mitochondrion;GO:0051029 rRNA transport;GO:0035927 RNA import into mitochondrion		Ribosomal proteins; Predicted intracellular proteins					0	1	0	0	0	0	1	0	0	1	0	0	0	0	0	0	0	0	0	0
23	PRKDC	5591	symbol	H. sapiens	5591	H. sapiens	PRKDC	protein kinase, DNA-activated, catalytic subunit	GO:2001229 negative regulation of response to gamma radiation;GO:2001228 regulation of response to gamma radiation;GO:1905219 regulation of platelet formation	Atypical: PI3/PI4-kinase family	Predicted intracellular proteins; Kinases:Atypical kinases; Potential drug targets; Enzymes; Disease related genes; Cancer-related genes:Candidate cancer biomarkers; ENZYME proteins:Transferases	Nucleoplasm (Enhanced)	Caffeine; SF1126	(M42)PID DNA PK PATHWAY; (M258)PID BARD1 PATHWAY; (M249)PID PI3KCI AKT PATHWAY	(M5925)HALLMARK E2F TARGETS	0	1	0	0	1	0	0	1	1	0	0	0	0	1	0	1	1	0	0	1
24	EEF1D	1936	symbol	H. sapiens	1936	H. sapiens	EEF1D	eukaryotic translation elongation factor 1 delta	GO:0071479 cellular response to ionizing radiation;GO:0006414 translational elongation;GO:0010212 response to ionizing radiation		Predicted intracellular proteins	Nucleoli fibrillar center;Nucleoplasm (Supported)				0	1	0	0	0	0	1	0	0	0	0	0	0	0	0	0	0	0	1	0
25	DPH7	92715	symbol	H. sapiens	92715	H. sapiens	DPH7	diphthamide biosynthesis 7	GO:0017182 peptidyl-diphthamide metabolic process;GO:0017183 peptidyl-diphthamide biosynthetic process from peptidyl-histidine;GO:1900247 regulation of cytoplasmic translational elongation		Enzymes; Predicted intracellular proteins; ENZYME proteins:Hydrolases	Nuclear bodies (Approved)				0	1	0	0	0	0	0	0	0	0	0	0	0	0	0	0	0	0	1	0
26	MRPL41	64975	symbol	H. sapiens	64975	H. sapiens	MRPL41	mitochondrial ribosomal protein L41	GO:0070125 mitochondrial translational elongation;GO:0070126 mitochondrial translational termination;GO:0006415 translational termination		Ribosomal proteins; Predicted intracellular proteins	Mitochondria (Supported)				0	1	0	0	0	0	1	0	0	0	0	0	0	0	0	0	0	0	0	0
27	NOLC1	9221	symbol	H. sapiens	9221	H. sapiens	NOLC1	nucleolar and coiled-body phosphoprotein 1	GO:0033979 box H/ACA RNA metabolic process;GO:0007000 nucleolus organization;GO:0014029 neural crest formation		Predicted intracellular proteins	Nucleoli fibrillar center (Enhanced)	Doxorubicin	(M295)SIG PIP3 SIGNALING IN CARDIAC MYOCTES	(M5928)HALLMARK MYC TARGETS V2; (M5922)HALLMARK UNFOLDED PROTEIN RESPONSE; (M5901)HALLMARK G2M CHECKPOINT	0	1	0	0	0	0	1	0	1	1	0	0	0	0	0	0	0	0	0	0
28	NANOS1	340719	symbol	H. sapiens	340719	H. sapiens	NANOS1	nanos C2HC-type zinc finger 1	GO:0098749 cerebellar neuron development;GO:1900153 positive regulation of nuclear-transcribed mRNA catabolic process, deadenylation-dependent decay;GO:1900151 regulation of nuclear-transcribed mRNA catabolic process, deadenylation-dependent decay		Predicted intracellular proteins; Disease related genes	Cytosol;Nucleoplasm (Approved)				1	1	0	0	0	0	1	0	0	0	0	0	0	0	0	1	0	0	0	0
29	RPS24	6229	symbol	H. sapiens	6229	H. sapiens	RPS24	ribosomal protein S24	GO:0042274 ribosomal small subunit biogenesis;GO:0006614 SRP-dependent cotranslational protein targeting to membrane;GO:0006613 cotranslational protein targeting to membrane		Ribosomal proteins; Predicted intracellular proteins; Disease related genes	Cytosol;Endoplasmic reticulum (Enhanced)				1	1	0	1	0	0	1	0	1	0	0	0	0	0	0	0	0	0	0	0
30	MTG1	92170	symbol	H. sapiens	92170	H. sapiens	MTG1	mitochondrial ribosome associated GTPase 1	GO:0044065 regulation of respiratory system process;GO:0043576 regulation of respiratory gaseous exchange;GO:0070129 regulation of mitochondrial translation		Predicted intracellular proteins	Mitochondria (Supported)				0	1	0	0	0	0	0	0	0	0	0	0	0	0	0	0	0	0	0	0
31	PGAM1	5223	symbol	H. sapiens	5223	H. sapiens	PGAM1	phosphoglycerate mutase 1	GO:0043456 regulation of pentose-phosphate shunt;GO:1902031 regulation of NADP metabolic process;GO:0043471 regulation of cellular carbohydrate catabolic process		Enzymes; ENZYME proteins:Isomerase; Predicted intracellular proteins; Candidate cardiovascular disease genes	Nucleoplasm (Supported)	Copper; Artenimol		(M5937)HALLMARK GLYCOLYSIS	0	1	0	0	0	0	0	0	0	0	0	0	0	0	0	0	0	0	0	0
32	RBM4	5936	symbol	H. sapiens	5936	H. sapiens	RBM4	RNA binding motif protein 4	GO:0002192 IRES-dependent translational initiation of linear mRNA;GO:0110017 cap-independent translational initiation of linear mRNA;GO:0097167 circadian regulation of translation		Predicted intracellular proteins	Nucleoplasm (Approved); Additional: Cytosol			(M5953)HALLMARK KRAS SIGNALING UP	1	1	0	0	0	1	1	0	0	1	0	0	0	0	0	0	0	1	1	0
33	RELA	5970	symbol	H. sapiens	5970	H. sapiens	RELA	RELA proto-oncogene, NF-kB subunit	GO:0006117 acetaldehyde metabolic process;GO:0014040 positive regulation of Schwann cell differentiation;GO:0033590 response to cobalamin		Predicted intracellular proteins; RAS pathway related proteins; Transcription factors:Immunoglobulin fold; Disease related genes; Cancer-related genes:Candidate cancer biomarkers	Cytosol (Enhanced)	Dimethyl fumarate	(M26)PID NFKAPPAB ATYPICAL PATHWAY; (M37)PID NFKAPPAB CANONICAL PATHWAY; (M45)PID CD40 PATHWAY	(M5902)HALLMARK APOPTOSIS; (M5890)HALLMARK TNFA SIGNALING VIA NFKB; (M5932)HALLMARK INFLAMMATORY RESPONSE	0	1	0	1	0	0	0	0	0	0	0	1	1	1	1	0	1	0	0	0
34	RPLP2	6181	symbol	H. sapiens	6181	H. sapiens	RPLP2	ribosomal protein lateral stalk subunit P2	GO:0002182 cytoplasmic translational elongation;GO:0002181 cytoplasmic translation;GO:0006614 SRP-dependent cotranslational protein targeting to membrane		Ribosomal proteins; Predicted intracellular proteins	Mitochondria (Approved)				1	1	0	1	0	0	1	0	0	0	0	0	1	0	0	0	0	0	1	0
35	PPP1CA	5499	symbol	H. sapiens	5499	H. sapiens	PPP1CA	protein phosphatase 1 catalytic subunit alpha	GO:0036496 regulation of translational initiation by eIF2 alpha dephosphorylation;GO:0005981 regulation of glycogen catabolic process;GO:2001241 positive regulation of extrinsic apoptotic signaling pathway in absence of ligand		Enzymes; Predicted intracellular proteins; ENZYME proteins:Hydrolases	Cytosol;Nucleoplasm;Plasma membrane (Supported)	2,6,8-Trimethyl-3-Amino-9-Benzyl-9-Methoxynonanoic Acid	(M185)PID ALK1 PATHWAY; (M181)PID BMP PATHWAY; (M286)PID TGFBR PATHWAY	(M5896)HALLMARK TGF BETA SIGNALING; (M5923)HALLMARK PI3K AKT MTOR SIGNALING	0	1	0	0	0	0	1	0	0	1	1	0	1	1	0	0	1	0	0	0
36	RPS6KB2	6199	symbol	H. sapiens	6199	H. sapiens	RPS6KB2	ribosomal protein S6 kinase B2	GO:0045948 positive regulation of translational initiation;GO:0006446 regulation of translational initiation;GO:0031929 TOR signaling	AGC Ser/Thr protein kinase family	Enzymes; Predicted intracellular proteins; Kinases:AGC Ser/Thr protein kinases; ENZYME proteins:Transferases	Cytosol (Supported)				0	1	0	0	0	0	1	0	0	0	0	0	0	1	0	0	0	0	0	0
37	CAPRIN1	4076	symbol	H. sapiens	4076	H. sapiens	CAPRIN1	cell cycle associated protein 1	GO:0061003 positive regulation of dendritic spine morphogenesis;GO:0050775 positive regulation of dendrite morphogenesis;GO:0060999 positive regulation of dendritic spine development		Predicted intracellular proteins	Cytosol (Enhanced)				0	1	NA	0	0	0	0	0	0	0	0	0	0	0	0	0	0	0	0	0
38	MRPL49	740	symbol	H. sapiens	740	H. sapiens	MRPL49	mitochondrial ribosomal protein L49	GO:0070125 mitochondrial translational elongation;GO:0070126 mitochondrial translational termination;GO:0006415 translational termination		Ribosomal proteins; Predicted intracellular proteins					0	1	0	0	0	0	1	0	0	0	0	0	0	0	0	0	0	0	0	0
39	ORMDL2	29095	symbol	H. sapiens	29095	H. sapiens	ORMDL2	ORMDL sphingolipid biosynthesis regulator 2	GO:0090156 cellular sphingolipid homeostasis;GO:1900060 negative regulation of ceramide biosynthetic process;GO:0090155 negative regulation of sphingolipid biosynthetic process		Predicted intracellular proteins	Endoplasmic reticulum (Supported)				0	1	0	0	0	0	0	0	0	0	0	0	0	0	0	0	0	0	0	0
40	RPLP0	6175	symbol	H. sapiens	6175	H. sapiens	RPLP0	ribosomal protein lateral stalk subunit P0	GO:0000027 ribosomal large subunit assembly;GO:0071353 cellular response to interleukin-4;GO:0070670 response to interleukin-4		Ribosomal proteins; Predicted intracellular proteins	Cytosol;Endoplasmic reticulum (Supported)			(M5926)HALLMARK MYC TARGETS V1	1	1	0	1	0	0	1	0	1	0	0	0	0	1	0	0	0	0	1	0
41	SP1	6667	symbol	H. sapiens	6667	H. sapiens	SP1	Sp1 transcription factor	GO:1904828 positive regulation of hydrogen sulfide biosynthetic process;GO:0051176 positive regulation of sulfur metabolic process;GO:1904826 regulation of hydrogen sulfide biosynthetic process		Predicted intracellular proteins; Transcription factors:Zinc-coordinating DNA-binding domains; Cancer-related genes:Candidate cancer biomarkers	Nucleoplasm (Enhanced)		(M234)PID IL2 STAT5 PATHWAY; (M44)PID HIF2PATHWAY; (M65)PID FRA PATHWAY	(M5939)HALLMARK P53 PATHWAY	0	1	0	1	0	0	1	0	0	0	0	0	0	0	0	0	0	0	0	0
42	EIF4B	1975	symbol	H. sapiens	1975	H. sapiens	EIF4B	eukaryotic translation initiation factor 4B	GO:0097010 eukaryotic translation initiation factor 4F complex assembly;GO:0001731 formation of translation preinitiation complex;GO:0002183 cytoplasmic translational initiation		Predicted intracellular proteins	Cytosol (Enhanced)		(M121)PID MTOR 4PATHWAY		1	1	0	0	0	0	1	0	1	0	0	0	0	0	0	0	0	0	1	0
43	C12orf65	91574	gene_synonym	H. sapiens	91574	H. sapiens	MTRFR	mitochondrial translation release factor in rescue	GO:0006415 translational termination;GO:0043624 cellular protein complex disassembly;GO:0032984 protein-containing complex disassembly		Predicted intracellular proteins; Disease related genes	Cytosol;Nucleoplasm (Approved); Additional: Mitochondria				0	1	0	0	0	0	0	0	0	0	0	0	0	0	0	0	0	0	0	0
44	CDK4	1019	symbol	H. sapiens	1019	H. sapiens	CDK4	cyclin dependent kinase 4	GO:1904636 response to ionomycin;GO:1904637 cellular response to ionomycin;GO:1904627 response to phorbol 13-acetate 12-myristate	CMGC Ser/Thr protein kinase family	Cancer-related genes:Mutated cancer genes; Predicted intracellular proteins; FDA approved drug targets:Small molecule drugs; Enzymes; Kinases:CMGC Ser/Thr protein kinases; Disease related genes; Cancer-related genes:Candidate cancer biomarkers; ENZYME proteins:Transferases	Cytosol (Supported); Additional: Nuclear membrane;Nucleoli;Nucleoplasm	Purvalanol; Alvocidib; Palbociclib; Ribociclib; Abemaciclib; Fostamatinib	(M3686)SA REG CASCADE OF CYCLIN EXPR; (M1529)SA G1 AND S PHASES; (M176)PID FOXM1 PATHWAY	(M5928)HALLMARK MYC TARGETS V2; (M5923)HALLMARK PI3K AKT MTOR SIGNALING; (M5901)HALLMARK G2M CHECKPOINT	0	1	1	1	0	0	0	1	0	0	1	0	0	1	0	0	0	0	0	0
45	GAPDH	2597	symbol	H. sapiens	2597	H. sapiens	GAPDH	glyceraldehyde-3-phosphate dehydrogenase	GO:0035606 peptidyl-cysteine S-trans-nitrosylation;GO:0017014 protein nitrosylation;GO:0018119 peptidyl-cysteine S-nitrosylation		Enzymes; Predicted intracellular proteins; ENZYME proteins:Oxidoreductases; FDA approved drug targets:Small molecule drugs	Cytosol;Plasma membrane (Supported); Additional: Nuclear membrane;Vesicles	NADH; Adenosine-5-Diphosphoribose; Thionicotinamide-Adenine-Dinucleotide; 4-(2-Aminoethyl)Benzenesulfonyl Fluoride; Xanthinol; Copper; Artenimol	(M66)PID MYC ACTIV PATHWAY; (M5493)WNT SIGNALING	(M5891)HALLMARK HYPOXIA; (M5924)HALLMARK MTORC1 SIGNALING	0	1	0	0	0	0	0	0	0	0	0	0	1	0	1	0	0	0	0	0
46	PA2G4	5036	symbol	H. sapiens	5036	H. sapiens	PA2G4	proliferation-associated 2G4	GO:0006364 rRNA processing;GO:0016072 rRNA metabolic process;GO:0042254 ribosome biogenesis		Enzymes; Predicted intracellular proteins; Peptidases:Metallopeptidases	Cytosol (Approved)		(M58)PID AR PATHWAY	(M5928)HALLMARK MYC TARGETS V2; (M5908)HALLMARK ANDROGEN RESPONSE; (M5925)HALLMARK E2F TARGETS	0	1	0	0	0	0	0	0	1	0	0	0	0	0	0	0	0	0	0	0
47	TARBP2	6895	symbol	H. sapiens	6895	H. sapiens	TARBP2	TARBP2 subunit of RISC loading complex	GO:0050689 negative regulation of defense response to virus by host;GO:0090065 regulation of production of siRNA involved in RNA interference;GO:0030423 targeting of mRNA for destruction involved in RNA interference		Predicted intracellular proteins	Nucleoplasm (Supported); Additional: Nuclear bodies			(M5898)HALLMARK DNA REPAIR	0	1	0	0	0	0	1	0	1	0	0	1	0	0	0	0	0	0	0	0
48	GCN1	10985	symbol	H. sapiens	10985	H. sapiens	GCN1	GCN1 activator of EIF2AK4	GO:1990253 cellular response to leucine starvation;GO:0036003 positive regulation of transcription from RNA polymerase II promoter in response to stress;GO:0034198 cellular response to amino acid starvation		Predicted intracellular proteins	Cytosol (Enhanced)				0	1	0	1	0	0	1	0	0	0	0	0	0	1	0	0	0	0	0	0
49	DENR	8562	symbol	H. sapiens	8562	H. sapiens	DENR	density regulated re-initiation and release factor	GO:0002188 translation reinitiation;GO:0032790 ribosome disassembly;GO:0001731 formation of translation preinitiation complex		Predicted intracellular proteins	Cytosol (Approved)				0	1	0	0	0	0	1	0	1	0	0	0	0	0	0	0	0	0	1	0
50	UPF3A	65110	symbol	H. sapiens	65110	H. sapiens	UPF3A	UPF3A regulator of nonsense mediated mRNA decay	GO:0000184 nuclear-transcribed mRNA catabolic process, nonsense-mediated decay;GO:0045727 positive regulation of translation;GO:0051028 mRNA transport		Predicted intracellular proteins	Nucleoplasm (Approved); Additional: Cytosol;Vesicles				1	1	0	0	0	0	1	0	0	1	0	0	0	0	0	0	0	0	1	0
51	DNAJC3	5611	symbol	H. sapiens	5611	H. sapiens	DNAJC3	DnaJ heat shock protein family (Hsp40) member C3	GO:0036494 positive regulation of translation initiation in response to endoplasmic reticulum stress;GO:0032058 positive regulation of translational initiation in response to stress;GO:0036493 positive regulation of translation in response to endoplasmic reticulum stress		Predicted intracellular proteins; Disease related genes	Endoplasmic reticulum (Approved)			(M5922)HALLMARK UNFOLDED PROTEIN RESPONSE; (M5902)HALLMARK APOPTOSIS	0	1	0	0	0	0	1	0	0	0	0	0	0	0	0	0	1	0	0	0
52	NGDN	25983	symbol	H. sapiens	25983	H. sapiens	NGDN	neuroguidin	GO:0000462 maturation of SSU-rRNA from tricistronic rRNA transcript (SSU-rRNA, 5.8S rRNA, LSU-rRNA);GO:0030490 maturation of SSU-rRNA;GO:0042274 ribosomal small subunit biogenesis		Predicted intracellular proteins	Mitochondria;Nucleoli (Approved); Additional: Nucleoplasm				0	1	0	0	0	0	0	0	1	0	0	0	0	0	0	0	0	0	0	0
53	EIF5	1983	symbol	H. sapiens	1983	H. sapiens	EIF5	eukaryotic translation initiation factor 5	GO:0001731 formation of translation preinitiation complex;GO:0001732 formation of cytoplasmic translation initiation complex;GO:0002183 cytoplasmic translational initiation		Predicted intracellular proteins	Cytosol (Enhanced); Additional: Plasma membrane			(M5941)HALLMARK UV RESPONSE UP	0	1	0	0	0	0	1	0	1	0	0	0	0	0	0	0	0	0	1	0
54	PKM	5315	symbol	H. sapiens	5315	H. sapiens	PKM	pyruvate kinase M1/2	GO:0042866 pyruvate biosynthetic process;GO:0009629 response to gravity;GO:0014870 response to muscle inactivity		Enzymes; Predicted intracellular proteins; ENZYME proteins:Transferases; Cancer-related genes:Candidate cancer biomarkers	Cytosol (Enhanced)	Pyruvic acid; L-Phospholactate; 2-Phosphoglycolic Acid; 6-(2-fluorobenzyl)-2,4-dimethyl-4,6-dihydro-5H-thieno[2',3':4,5]pyrrolo[2,3-d]pyridazin-5-one; 1-[(2,6-difluorophenyl)sulfonyl]-4-(2,3-dihydro-1,4-benzodioxin-6-ylsulfonyl)piperazine; 1-(2,3-dihydro-1,4-benzodioxin-6-ylsulfonyl)-4-[(4-methoxyphenyl)sulfonyl]piperazine; Copper; Artenimol	(M255)PID HIF1 TFPATHWAY	(M5937)HALLMARK GLYCOLYSIS	0	1	0	0	0	0	0	0	0	0	0	0	0	1	0	0	0	0	1	0
55	HAGH	3029	symbol	H. sapiens	3029	H. sapiens	HAGH	hydroxyacylglutathione hydrolase	GO:0019243 methylglyoxal catabolic process to D-lactate via S-lactoyl-glutathione;GO:0051596 methylglyoxal catabolic process;GO:0061727 methylglyoxal catabolic process to lactate		Enzymes; Predicted intracellular proteins; ENZYME proteins:Hydrolases		Glutathione; S-(N-hydroxy-N-bromophenylcarbamoyl)glutathione	(M19)PID P73PATHWAY	(M5945)HALLMARK HEME METABOLISM	0	1	0	0	0	0	0	0	0	0	0	0	0	1	0	0	0	0	0	0
56	AARS1	16	symbol	H. sapiens	16	H. sapiens	AARS1	alanyl-tRNA synthetase 1	GO:0006419 alanyl-tRNA aminoacylation;GO:0106074 aminoacyl-tRNA metabolism involved in translational fidelity;GO:0006450 regulation of translational fidelity		Predicted intracellular proteins; Potential drug targets; ENZYME proteins:Ligase; Enzymes; Disease related genes	Cytosol (Supported)	Alanine		(M5950)HALLMARK ALLOGRAFT REJECTION	0	1	0	0	0	0	1	0	0	0	0	0	0	1	0	0	0	0	0	0
57	TUFM	7284	symbol	H. sapiens	7284	H. sapiens	TUFM	Tu translation elongation factor, mitochondrial	GO:0070125 mitochondrial translational elongation;GO:0045471 response to ethanol;GO:0032543 mitochondrial translation		Predicted intracellular proteins; Disease related genes	Mitochondria (Enhanced)	Zinc; Guanosine-5'-Diphosphate; Zinc acetate; Zinc chloride; Zinc sulfate, unspecified form	(M8873)ST FAS SIGNALING PATHWAY	(M5926)HALLMARK MYC TARGETS V1	0	1	0	0	0	0	1	0	0	0	0	0	0	0	0	0	0	0	0	0
58	PDF	64146	symbol	H. sapiens	64146	H. sapiens	PDF	peptide deformylase, mitochondrial	GO:0043686 co-translational protein modification;GO:0018206 peptidyl-methionine modification;GO:0031365 N-terminal protein amino acid modification		Enzymes; Predicted intracellular proteins; ENZYME proteins:Hydrolases	Mitochondria (Approved); Additional: Nucleoplasm	2-[(Formyl-Hydroxy-Amino)-Methyl]-Heptanoic Acid [1-(2-Hydroxymethyl-Pyrrolidine-1-Carbonyl)-2-Methyl-Propyl]-Amide; Bb-3497			0	1	0	0	0	0	0	0	0	0	0	0	0	0	0	0	0	0	0	0
59	EIF5A	1984	symbol	H. sapiens	1984	H. sapiens	EIF5A	eukaryotic translation initiation factor 5A	GO:0045905 positive regulation of translational termination;GO:0045901 positive regulation of translational elongation;GO:0006449 regulation of translational termination		Transporters:Transporter channels and pores; Predicted intracellular proteins; Cancer-related genes:Candidate cancer biomarkers	Cytosol (Supported); Additional: Nucleoplasm			(M5950)HALLMARK ALLOGRAFT REJECTION	0	1	0	0	0	0	0	0	0	1	0	0	0	0	0	0	0	0	1	0
60	COA3	28958	symbol	H. sapiens	28958	H. sapiens	COA3	cytochrome c oxidase assembly factor 3	GO:0070131 positive regulation of mitochondrial translation;GO:0033617 mitochondrial cytochrome c oxidase assembly;GO:0070129 regulation of mitochondrial translation			Mitochondria (Enhanced)				0	1	0	0	0	0	0	0	0	0	0	0	0	0	0	0	0	0	0	0
61	UNK	85451	symbol	H. sapiens	85451	H. sapiens	UNK	unk zinc finger	GO:2000766 negative regulation of cytoplasmic translation;GO:2000765 regulation of cytoplasmic translation;GO:0002181 cytoplasmic translation		Predicted intracellular proteins	Cytoplasmic bodies;Cytosol (Supported)				0	1	0	0	0	0	0	0	0	0	0	0	0	0	0	0	0	0	1	0
62	EIF1	10209	symbol	H. sapiens	10209	H. sapiens	EIF1	eukaryotic translation initiation factor 1	GO:0006446 regulation of translational initiation;GO:0006413 translational initiation;GO:0006417 regulation of translation		Predicted intracellular proteins				(M5890)HALLMARK TNFA SIGNALING VIA NFKB	0	1	0	0	0	0	1	0	0	0	0	0	0	0	0	0	0	0	1	0
63	RPL23A	6147	symbol	H. sapiens	6147	H. sapiens	RPL23A	ribosomal protein L23a	GO:0000027 ribosomal large subunit assembly;GO:0042255 ribosome assembly;GO:0042273 ribosomal large subunit biogenesis		Ribosomal proteins; Predicted intracellular proteins	Cytosol;Endoplasmic reticulum;Nucleoli fibrillar center (Approved)	(S)-3-phenyllactic acid; Anisomycin; Puromycin; Artenimol			1	1	0	1	0	0	1	0	1	0	0	0	0	0	0	0	0	0	0	0
64	EIF4A1	1973	symbol	H. sapiens	1973	H. sapiens	EIF4A1	eukaryotic translation initiation factor 4A1	GO:0002183 cytoplasmic translational initiation;GO:0002181 cytoplasmic translation;GO:0006413 translational initiation		Enzymes; Predicted intracellular proteins; ENZYME proteins:Hydrolases	Cytosol (Approved)	Copper	(M121)PID MTOR 4PATHWAY; (M66)PID MYC ACTIV PATHWAY	(M5922)HALLMARK UNFOLDED PROTEIN RESPONSE; (M5926)HALLMARK MYC TARGETS V1	1	1	0	0	0	0	1	0	0	0	0	1	0	1	0	0	0	0	1	0
65	RPL27	6155	symbol	H. sapiens	6155	H. sapiens	RPL27	ribosomal protein L27	GO:0006614 SRP-dependent cotranslational protein targeting to membrane;GO:0006613 cotranslational protein targeting to membrane;GO:0045047 protein targeting to ER		Ribosomal proteins; Disease related genes; Predicted intracellular proteins; Cancer-related genes:Candidate cancer biomarkers	Nucleoli (Enhanced); Additional: Nucleoplasm				1	1	0	1	0	0	1	0	1	0	0	0	1	0	0	0	0	0	0	0
66	PDK2	5164	symbol	H. sapiens	5164	H. sapiens	PDK2	pyruvate dehydrogenase kinase 2	GO:0010510 regulation of acetyl-CoA biosynthetic process from pyruvate;GO:0050812 regulation of acyl-CoA biosynthetic process;GO:0042762 regulation of sulfur metabolic process	Atypical: PDK/BCKDK protein kinase family	Enzymes; Predicted intracellular proteins; ENZYME proteins:Transferases; Kinases:Atypical kinases	Mitochondria;Nucleoplasm (Approved)	4-({(2R,5S)-2,5-DIMETHYL-4-[(2R)-3,3,3-TRIFLUORO-2-HYDROXY-2-METHYLPROPANOYL]PIPERAZIN-1-YL}CARBONYL)BENZONITRILE; (2R)-N-{4-[Ethyl(phenyl)sulfamoyl]-2-methylphenyl}-3,3,3-trifluoro-2-hydroxy-2-methylpropanamide; N-(2-AMINOETHYL)-2-{3-CHLORO-4-[(4-ISOPROPYLBENZYL)OXY]PHENYL} ACETAMIDE		(M5956)HALLMARK KRAS SIGNALING DN	0	1	0	0	0	0	0	0	0	0	0	0	0	1	0	0	1	0	0	0
67	MRPL12	6182	symbol	H. sapiens	6182	H. sapiens	MRPL12	mitochondrial ribosomal protein L12	GO:0006390 mitochondrial transcription;GO:0000959 mitochondrial RNA metabolic process;GO:0070125 mitochondrial translational elongation		Ribosomal proteins; Predicted intracellular proteins	Mitochondria (Supported)				0	1	0	0	0	0	1	0	0	0	0	0	0	0	0	0	0	0	0	0
68	CASC3	22794	symbol	H. sapiens	22794	H. sapiens	CASC3	CASC3 exon junction complex subunit	GO:0008298 intracellular mRNA localization;GO:0031124 mRNA 3'-end processing;GO:0006406 mRNA export from nucleus		Predicted intracellular proteins; Transporters:Primary Active Transporters; Cancer-related genes:Candidate cancer biomarkers	Nuclear membrane (Approved)				1	1	0	0	0	1	1	0	0	1	0	0	0	0	0	0	0	0	1	0
69	MRPS7	51081	symbol	H. sapiens	51081	H. sapiens	MRPS7	mitochondrial ribosomal protein S7	GO:0000028 ribosomal small subunit assembly;GO:0042255 ribosome assembly;GO:0042274 ribosomal small subunit biogenesis		Ribosomal proteins; Predicted intracellular proteins; Disease related genes	Mitochondria (Approved)				0	1	0	0	0	0	1	0	1	0	0	0	0	0	0	0	0	0	0	0
70	FXR2	9513	symbol	H. sapiens	9513	H. sapiens	FXR2	FMR1 autosomal homolog 2	GO:0051489 regulation of filopodium assembly;GO:0000381 regulation of alternative mRNA splicing, via spliceosome;GO:0046847 filopodium assembly		Predicted intracellular proteins	Cytosol (Supported)				1	1	0	0	0	1	0	0	0	0	0	0	1	0	0	0	1	1	1	1
71	RPL13A	23521	symbol	H. sapiens	23521	H. sapiens	RPL13A	ribosomal protein L13a	GO:1901193 regulation of formation of translation preinitiation complex;GO:1901194 negative regulation of formation of translation preinitiation complex;GO:1904689 negative regulation of cytoplasmic translational initiation		Ribosomal proteins; Predicted intracellular proteins	Cytosol;Nucleoli (Approved)	(S)-3-phenyllactic acid; Anisomycin; Puromycin	(M5493)WNT SIGNALING		1	1	0	1	0	0	1	0	1	0	0	0	1	0	0	0	0	0	1	0
72	SPHK2	56848	symbol	H. sapiens	56848	H. sapiens	SPHK2	sphingosine kinase 2	GO:0006669 sphinganine-1-phosphate biosynthetic process;GO:0043977 histone H2A-K5 acetylation;GO:0043980 histone H2B-K12 acetylation		Enzymes; Predicted intracellular proteins; ENZYME proteins:Transferases	Nucleoplasm (Supported)		(M155)PID S1P META PATHWAY; (M144)PID CERAMIDE PATHWAY; (M54)PID IL12 2PATHWAY	(M5956)HALLMARK KRAS SIGNALING DN	0	1	0	0	0	0	0	0	0	0	0	0	0	0	0	1	0	0	0	0
73	RPL36	25873	symbol	H. sapiens	25873	H. sapiens	RPL36	ribosomal protein L36	GO:0002181 cytoplasmic translation;GO:0006614 SRP-dependent cotranslational protein targeting to membrane;GO:0006613 cotranslational protein targeting to membrane		Ribosomal proteins; Predicted intracellular proteins	Cytosol;Endoplasmic reticulum (Uncertain)			(M5939)HALLMARK P53 PATHWAY	1	1	0	1	0	0	1	0	0	0	0	0	0	0	0	0	0	0	1	0
74	ILF3	3609	symbol	H. sapiens	3609	H. sapiens	ILF3	interleukin enhancer binding factor 3	GO:0045071 negative regulation of viral genome replication;GO:0045069 regulation of viral genome replication;GO:0048525 negative regulation of viral process		Predicted intracellular proteins; Cancer-related genes:Candidate cancer biomarkers	Mitochondria;Nucleoli;Nucleoplasm (Enhanced)			(M5901)HALLMARK G2M CHECKPOINT; (M5925)HALLMARK E2F TARGETS	0	1	0	0	0	0	1	0	0	0	0	1	0	0	0	0	0	0	0	0
75	RPS9	6203	symbol	H. sapiens	6203	H. sapiens	RPS9	ribosomal protein S9	GO:0045903 positive regulation of translational fidelity;GO:0006450 regulation of translational fidelity;GO:0006614 SRP-dependent cotranslational protein targeting to membrane		Ribosomal proteins; Predicted intracellular proteins		Artenimol		(M5950)HALLMARK ALLOGRAFT REJECTION	1	1	0	1	0	0	1	0	1	0	0	0	0	0	0	0	0	0	0	0
76	CIRBP	1153	symbol	H. sapiens	1153	H. sapiens	CIRBP	cold inducible RNA binding protein	GO:0034063 stress granule assembly;GO:0048026 positive regulation of mRNA splicing, via spliceosome;GO:0050685 positive regulation of mRNA processing		Predicted intracellular proteins	Nucleoplasm (Supported)				1	1	0	0	0	1	0	0	0	0	0	0	0	0	1	0	0	1	0	0
77	EIF3K	27335	symbol	H. sapiens	27335	H. sapiens	EIF3K	eukaryotic translation initiation factor 3 subunit K	GO:0001732 formation of cytoplasmic translation initiation complex;GO:0002183 cytoplasmic translational initiation;GO:0006446 regulation of translational initiation		Predicted intracellular proteins	Cytosol (Supported)				0	1	0	0	0	0	1	0	1	0	0	0	0	0	0	0	0	0	1	0
78	EIF3G	8666	symbol	H. sapiens	8666	H. sapiens	EIF3G	eukaryotic translation initiation factor 3 subunit G	GO:0075525 viral translational termination-reinitiation;GO:0019081 viral translation;GO:0001732 formation of cytoplasmic translation initiation complex		Predicted intracellular proteins	Cytosol (Enhanced)				0	1	0	0	0	0	1	0	1	0	0	0	0	0	0	0	0	0	1	0
79	PIN1	5300	symbol	H. sapiens	5300	H. sapiens	PIN1	peptidylprolyl cis/trans isomerase, NIMA-interacting 1	GO:0061051 positive regulation of cell growth involved in cardiac muscle cell development;GO:0061050 regulation of cell growth involved in cardiac muscle cell development;GO:1902430 negative regulation of amyloid-beta formation		Enzymes; Predicted intracellular proteins; ENZYME proteins:Isomerase; Cancer-related genes:Candidate cancer biomarkers	Nucleoplasm (Enhanced); Additional: Cytosol	Beta-(2-Naphthyl)-Alanine; 3,6,9,12,15,18-HEXAOXAICOSANE	(M139)PID MYC PATHWAY; (M17761)ST WNT BETA CATENIN PATHWAY; (M261)PID P53 REGULATION PATHWAY	(M5923)HALLMARK PI3K AKT MTOR SIGNALING	0	1	1	0	0	0	0	1	0	0	1	1	0	1	1	0	0	0	0	0
80	RPL28	6158	symbol	H. sapiens	6158	H. sapiens	RPL28	ribosomal protein L28	GO:0006614 SRP-dependent cotranslational protein targeting to membrane;GO:0006613 cotranslational protein targeting to membrane;GO:0045047 protein targeting to ER		Ribosomal proteins; Predicted intracellular proteins	Cytosol;Endoplasmic reticulum (Supported)				1	1	0	1	0	0	1	0	0	0	0	0	0	0	0	0	0	0	0	0
81	RPS11	6205	symbol	H. sapiens	6205	H. sapiens	RPS11	ribosomal protein S11	GO:0006614 SRP-dependent cotranslational protein targeting to membrane;GO:0006613 cotranslational protein targeting to membrane;GO:0045047 protein targeting to ER		Ribosomal proteins; Predicted intracellular proteins	Cytosol;Endoplasmic reticulum (Supported); Additional: Nucleoli				1	1	0	1	0	0	1	0	0	0	0	0	1	0	0	0	0	0	0	0
82	MRPS12	6183	symbol	H. sapiens	6183	H. sapiens	MRPS12	mitochondrial ribosomal protein S12	GO:0070125 mitochondrial translational elongation;GO:0070126 mitochondrial translational termination;GO:0006415 translational termination		Ribosomal proteins; Predicted intracellular proteins				(M5936)HALLMARK OXIDATIVE PHOSPHORYLATION	0	1	0	0	0	0	1	0	0	0	0	0	0	0	0	0	0	0	0	0
83	RPS19	6223	symbol	H. sapiens	6223	H. sapiens	RPS19	ribosomal protein S19	GO:0060265 positive regulation of respiratory burst involved in inflammatory response;GO:0060266 negative regulation of respiratory burst involved in inflammatory response;GO:0060268 negative regulation of respiratory burst		Ribosomal proteins; Predicted intracellular proteins; Disease related genes	Nucleoplasm (Supported)	Artenimol		(M5950)HALLMARK ALLOGRAFT REJECTION	1	1	0	1	0	0	1	0	1	0	0	0	0	1	0	0	0	0	0	0
84	SARS2	54938	symbol	H. sapiens	54938	H. sapiens	SARS2	seryl-tRNA synthetase 2, mitochondrial	GO:0070158 mitochondrial seryl-tRNA aminoacylation;GO:0006434 seryl-tRNA aminoacylation;GO:0097056 selenocysteinyl-tRNA(Sec) biosynthetic process		Predicted intracellular proteins; Potential drug targets; ENZYME proteins:Ligase; Enzymes; Disease related genes	Mitochondria;Nucleoplasm (Uncertain); Additional: Vesicles				0	1	0	0	0	0	1	0	0	0	0	0	0	1	0	0	0	0	0	0
85	CNOT3	4849	symbol	H. sapiens	4849	H. sapiens	CNOT3	CCR4-NOT transcription complex subunit 3	GO:0001829 trophectodermal cell differentiation;GO:2000036 regulation of stem cell population maintenance;GO:0001825 blastocyst formation		Predicted intracellular proteins; Cancer-related genes	Cytosol (Approved)				1	1	0	0	0	0	1	1	0	0	0	0	0	0	0	0	0	0	0	0
86	DHPS	1725	symbol	H. sapiens	1725	H. sapiens	DHPS	deoxyhypusine synthase	GO:0008612 peptidyl-lysine modification to peptidyl-hypusine;GO:0008216 spermidine metabolic process;GO:0006595 polyamine metabolic process		Enzymes; Predicted intracellular proteins; ENZYME proteins:Transferases	Nucleoplasm (Approved); Additional: Cytosol;Plasma membrane	1-Guanidinium-7-Aminoheptane		(M5934)HALLMARK XENOBIOTIC METABOLISM	0	1	0	0	0	0	0	0	0	0	0	0	0	0	0	0	0	0	0	0
87	CALR	811	symbol	H. sapiens	811	H. sapiens	CALR	calreticulin	GO:0002397 MHC class I protein complex assembly;GO:0002502 peptide antigen assembly with MHC class I protein complex;GO:0002501 peptide antigen assembly with MHC protein complex		Predicted intracellular proteins; Cancer-related genes:Candidate cancer biomarkers	Endoplasmic reticulum (Supported)	Antihemophilic factor, human recombinant; Tenecteplase; Melatonin; Lanoteplase; Copper; Calcium citrate; Calcium Phosphate; Lonoctocog alfa; Moroctocog alfa; Calcium phosphate dihydrate		(M5923)HALLMARK PI3K AKT MTOR SIGNALING; (M5922)HALLMARK UNFOLDED PROTEIN RESPONSE; (M5924)HALLMARK MTORC1 SIGNALING	0	1	0	0	0	0	1	1	0	1	1	0	1	1	0	0	0	0	0	0
88	LSM14B	149986	symbol	H. sapiens	149986	H. sapiens	LSM14B	LSM family member 14B	GO:0006417 regulation of translation;GO:0034248 regulation of cellular amide metabolic process;GO:0006412 translation		Predicted intracellular proteins	Vesicles (Supported); Additional: Nucleoli fibrillar center				0	1	0	0	0	0	0	0	0	0	0	0	0	0	0	0	0	0	0	0
89	EIF3D	8664	symbol	H. sapiens	8664	H. sapiens	EIF3D	eukaryotic translation initiation factor 3 subunit D	GO:0002191 cap-dependent translational initiation;GO:0075525 viral translational termination-reinitiation;GO:1902416 positive regulation of mRNA binding		Predicted intracellular proteins; Disease related genes	Cytosol (Supported)			(M5926)HALLMARK MYC TARGETS V1; (M5950)HALLMARK ALLOGRAFT REJECTION	0	1	0	0	0	0	1	0	1	0	0	0	1	0	0	0	0	0	1	0
90	TNRC6B	23112	symbol	H. sapiens	23112	H. sapiens	TNRC6B	trinucleotide repeat containing adaptor 6B	GO:1905616 regulation of miRNA mediated inhibition of translation;GO:1905618 positive regulation of miRNA mediated inhibition of translation;GO:0060213 positive regulation of nuclear-transcribed mRNA poly(A) tail shortening		Predicted intracellular proteins				(M5945)HALLMARK HEME METABOLISM	1	1	0	1	0	0	1	0	0	0	0	1	0	1	0	0	0	0	0	0
91	POLDIP3	84271	symbol	H. sapiens	84271	H. sapiens	POLDIP3	DNA polymerase delta interacting protein 3	GO:0016973 poly(A)+ mRNA export from nucleus;GO:0031124 mRNA 3'-end processing;GO:0006406 mRNA export from nucleus		Predicted intracellular proteins	Nuclear speckles (Enhanced); Additional: Cytoplasmic bodies		(M121)PID MTOR 4PATHWAY		1	1	0	0	0	1	0	0	0	1	0	0	0	0	0	0	0	0	0	0
92	GTPBP1	9567	symbol	H. sapiens	9567	H. sapiens	GTPBP1	GTP binding protein 1	GO:0046039 GTP metabolic process;GO:1901068 guanosine-containing compound metabolic process;GO:0061014 positive regulation of mRNA catabolic process		Predicted intracellular proteins	Cytosol;Golgi apparatus (Approved); Additional: Nuclear bodies				1	1	0	0	0	0	0	0	0	0	0	0	0	0	0	0	0	0	0	0
93	RPL3	6122	symbol	H. sapiens	6122	H. sapiens	RPL3	ribosomal protein L3	GO:0000027 ribosomal large subunit assembly;GO:0071353 cellular response to interleukin-4;GO:0070670 response to interleukin-4		Ribosomal proteins; Predicted intracellular proteins; FDA approved drug targets:Small molecule drugs	Cytosol;Nucleoli (Supported)	(S)-3-phenyllactic acid; Omacetaxine mepesuccinate; Anisomycin; Puromycin; Xanthinol			1	1	0	1	0	0	1	0	1	0	0	0	0	0	0	0	0	0	0	0
94	RPL10	6134	symbol	H. sapiens	6134	H. sapiens	RPL10	ribosomal protein L10	GO:1990403 embryonic brain development;GO:0000027 ribosomal large subunit assembly;GO:0042255 ribosome assembly		Ribosomal proteins; Predicted intracellular proteins; Cancer-related genes; Disease related genes	Cytosol;Endoplasmic reticulum (Enhanced)	Artenimol			1	1	0	1	0	0	1	0	1	0	0	0	0	0	0	0	0	0	0	0

## Sheet: GO_STRESS
	MyList	Gene.ID	Type	Tax.ID	Homologene.Gene.ID	Homologene.Gene.Tax.ID	Gene.Symbol	Description	Biological.Process..GO.	Kinase.Class..UniProt.	Protein.Function..Protein.Atlas.	Subcellular.Location..Protein.Atlas.	Drug..DrugBank.	Canonical.Pathways.	Hallmark.Gene.Sets.	R.HSA.8953854.Metabolism.of.RNA	GO.0006412.translation	R.HSA.1640170.Cell.Cycle	R.HSA.2262752.Cellular.responses.to.stress	GO.0006281.DNA.repair	GO.0006397.mRNA.processing	R.HSA.168255.Influenza.Infection	GO.0010564.regulation.of.cell.cycle.proce	GO.0022613.ribonucleoprotein.complex.biog	GO.0051169.nuclear.transport	GO.0000280.nuclear.division	R.HSA.162906.HIV.Infection	WP3888.VEGFA.VEGFR2.Signaling.Pathway	R.HSA.69242.S.Phase	GO.0006914.autophagy	GO.0071897.DNA.biosynthetic.process	GO.0080135.regulation.of.cellular.respons	GO.0050684.regulation.of.mRNA.processing	GO.0002181.cytoplasmic.translation	GO.0051052.regulation.of.DNA.metabolic.pr
1	COX20	116228	symbol	H. sapiens	116228	H. sapiens	COX20	cytochrome c oxidase assembly factor COX20	GO:0033617 mitochondrial cytochrome c oxidase assembly;GO:0008535 respiratory chain complex IV assembly;GO:0017004 cytochrome complex assembly		Disease related genes	Mitochondria (Enhanced)				0	0	0	1	0	0	0	0	0	0	0	0	0	1	0	0	0	0	0	0
2	USP1	7398	symbol	H. sapiens	7398	H. sapiens	USP1	ubiquitin specific peptidase 1	GO:0035520 monoubiquitinated protein deubiquitination;GO:0042769 DNA damage response, detection of DNA damage;GO:0036297 interstrand cross-link repair		Enzymes; Peptidases:Cysteine-type peptidases; Predicted intracellular proteins; ENZYME proteins:Hydrolases	Nucleoplasm (Supported)		(M1)PID FANCONI PATHWAY	(M5925)HALLMARK E2F TARGETS; (M5926)HALLMARK MYC TARGETS V1	0	0	0	0	1	0	0	0	0	0	0	0	0	1	0	0	1	0	0	1
3	RBBP4	5928	symbol	H. sapiens	5928	H. sapiens	RBBP4	RB binding protein 4, chromatin remodeling factor	GO:0006335 DNA replication-dependent nucleosome assembly;GO:0034723 DNA replication-dependent nucleosome organization;GO:0060416 response to growth hormone		Predicted intracellular proteins; Cancer-related genes:Candidate cancer biomarkers	Nucleoplasm (Enhanced)		(M219)PID HEDGEHOG GLI PATHWAY; (M279)PID RB 1PATHWAY; (M101)PID HDAC CLASSI PATHWAY		0	0	1	1	0	0	0	1	0	0	0	0	0	1	0	0	0	0	0	0
4	ATP6V0B	533	symbol	H. sapiens	533	H. sapiens	ATP6V0B	ATPase H+ transporting V0 subunit b	GO:0090383 phagosome acidification;GO:0033572 transferrin transport;GO:0090382 phagosome maturation			Cytosol (Approved)			(M5936)HALLMARK OXIDATIVE PHOSPHORYLATION	0	0	0	1	0	0	1	0	0	0	0	0	0	0	1	0	0	0	0	0
5	RAD54L	8438	symbol	H. sapiens	8438	H. sapiens	RAD54L	RAD54 like	GO:0045003 double-strand break repair via synthesis-dependent strand annealing;GO:0000733 DNA strand renaturation;GO:0008340 determination of adult lifespan		Predicted intracellular proteins	Nucleoplasm (Enhanced)			(M5901)HALLMARK G2M CHECKPOINT	0	0	0	0	1	0	0	0	0	0	1	0	0	0	0	0	0	0	0	0
6	H2AW	92815	symbol	H. sapiens	92815	H. sapiens	H2AW	H2A.W histone	GO:0070914 UV-damage excision repair;GO:0006337 nucleosome disassembly;GO:0031498 chromatin disassembly		Predicted intracellular proteins	Nucleoplasm (Approved)			(M5939)HALLMARK P53 PATHWAY	0	0	1	0	1	0	0	0	0	0	0	0	0	1	0	0	0	0	0	0
7	CRTC2	200186	symbol	H. sapiens	200186	H. sapiens	CRTC2	CREB regulated transcription coactivator 2	GO:0043970 histone H3-K9 acetylation;GO:0032793 positive regulation of CREB transcription factor activity;GO:1901998 toxin transport		Predicted intracellular proteins	Nucleoplasm (Enhanced)		(M87)PID LKB1 PATHWAY		0	0	0	1	0	0	0	0	0	0	0	0	0	0	0	0	0	0	0	0
8	XPO1	7514	symbol	H. sapiens	7514	H. sapiens	XPO1	exportin 1	GO:0000055 ribosomal large subunit export from nucleus;GO:0000056 ribosomal small subunit export from nucleus;GO:0000054 ribosomal subunit export from nucleus		Cancer-related genes:Mutated cancer genes; Predicted intracellular proteins; Transporters:Transporter channels and pores	Nuclear membrane;Nucleoplasm (Enhanced); Additional: Cytosol;Vesicles	Selinexor	(M140)PID RANBP2 PATHWAY; (M37)PID NFKAPPAB CANONICAL PATHWAY; (M30)PID HDAC CLASSII PATHWAY	(M5901)HALLMARK G2M CHECKPOINT; (M5925)HALLMARK E2F TARGETS; (M5926)HALLMARK MYC TARGETS V1	1	0	1	1	0	0	1	0	1	1	0	1	0	1	0	0	0	0	1	0
9	HSPD1	3329	symbol	H. sapiens	3329	H. sapiens	HSPD1	heat shock protein family D (Hsp60) member 1	GO:0034514 mitochondrial unfolded protein response;GO:0045041 protein import into mitochondrial intermembrane space;GO:0002842 positive regulation of T cell mediated immune response to tumor cell		Predicted intracellular proteins; Potential drug targets; ENZYME proteins:Hydrolases; Enzymes; Disease related genes; Cancer-related genes:Candidate cancer biomarkers	Mitochondria (Enhanced)	Copper	(M264)PID TOLL ENDOGENOUS PATHWAY; (M66)PID MYC ACTIV PATHWAY	(M5928)HALLMARK MYC TARGETS V2; (M5924)HALLMARK MTORC1 SIGNALING; (M5926)HALLMARK MYC TARGETS V1	0	0	0	0	1	0	1	0	0	0	0	0	0	1	0	0	0	0	0	0
10	POLR2H	5437	symbol	H. sapiens	5437	H. sapiens	POLR2H	RNA polymerase II, I and III subunit H	GO:0050434 positive regulation of viral transcription;GO:0006362 transcription elongation from RNA polymerase I promoter;GO:0006363 termination of RNA polymerase I transcription		Predicted intracellular proteins; RNA polymerase related proteins	Nucleoplasm (Supported)			(M5898)HALLMARK DNA REPAIR; (M5941)HALLMARK UV RESPONSE UP	1	0	1	0	1	1	1	0	0	0	0	1	0	1	0	0	0	0	0	0
11	DCAF1	9730	symbol	H. sapiens	9730	H. sapiens	DCAF1	DDB1 and CUL4 associated factor 1	GO:0035212 cell competition in a multicellular organism;GO:1990245 histone H2A-T120 phosphorylation;GO:1990164 histone H2A phosphorylation		Enzymes; Predicted intracellular proteins; ENZYME proteins:Transferases	Nucleoplasm (Supported); Additional: Nucleoli fibrillar center				0	0	0	0	1	0	0	0	0	0	0	0	0	0	0	0	0	0	0	0
12	PARP3	10039	symbol	H. sapiens	10039	H. sapiens	PARP3	poly(ADP-ribose) polymerase family member 3	GO:1905662 negative regulation of telomerase RNA reverse transcriptase activity;GO:0030592 DNA ADP-ribosylation;GO:1905661 regulation of telomerase RNA reverse transcriptase activity		Enzymes; FDA approved drug targets:Small molecule drugs; Predicted intracellular proteins; ENZYME proteins:Transferases	Nuclear bodies;Nucleoplasm (Supported)	2-methyl-3,5,7,8-tetrahydro-4H-thiopyrano[4,3-d]pyrimidin-4-one; 4-[3-(1,4-diazepan-1-ylcarbonyl)-4-fluorobenzyl]phthalazin-1(2H)-one; N~2~,N~2~-DIMETHYL-N~1~-(6-OXO-5,6-DIHYDROPHENANTHRIDIN-2-YL)GLYCINAMIDE; Olaparib; Rucaparib			0	0	0	0	1	0	0	1	0	0	0	0	0	0	0	1	1	0	0	1
13	HMCES	56941	symbol	H. sapiens	56941	H. sapiens	HMCES	5-hydroxymethylcytosine binding, ES cell specific	GO:0018142 protein-DNA covalent cross-linking;GO:0018143 nucleic acid-protein covalent cross-linking;GO:0097681 double-strand break repair via alternative nonhomologous end joining		Predicted intracellular proteins	Nucleoplasm (Approved)				0	0	0	0	1	0	0	0	0	0	0	0	0	0	0	0	0	0	0	1
14	COX18	285521	symbol	H. sapiens	285521	H. sapiens	COX18	cytochrome c oxidase assembly factor COX18	GO:0032978 protein insertion into membrane from inner side;GO:0032979 protein insertion into mitochondrial inner membrane from matrix;GO:0033617 mitochondrial cytochrome c oxidase assembly		Transporters:Electrochemical Potential-driven transporters					0	0	0	1	0	0	1	0	0	0	0	0	0	1	0	0	0	0	0	0
15	MRNIP	51149	symbol	H. sapiens	51149	H. sapiens	MRNIP	MRN complex interacting protein	GO:1905168 positive regulation of double-strand break repair via homologous recombination;GO:0007095 mitotic G2 DNA damage checkpoint;GO:0071168 protein localization to chromatin		Predicted intracellular proteins	Cytosol;Plasma membrane (Approved)				0	0	0	0	1	0	0	1	0	0	0	0	0	0	0	0	1	0	0	1
16	TRIP13	9319	symbol	H. sapiens	9319	H. sapiens	TRIP13	thyroid hormone receptor interactor 13	GO:0051598 meiotic recombination checkpoint;GO:0033313 meiotic cell cycle checkpoint;GO:0007144 female meiosis I		Predicted intracellular proteins; Disease related genes	Nucleoplasm (Approved)			(M5925)HALLMARK E2F TARGETS	0	0	0	0	1	0	0	1	0	0	1	0	0	0	0	1	0	0	0	0
17	GTF2H4	2968	symbol	H. sapiens	2968	H. sapiens	GTF2H4	general transcription factor IIH subunit 4	GO:0070816 phosphorylation of RNA polymerase II C-terminal domain;GO:0006293 nucleotide-excision repair, preincision complex stabilization;GO:0006295 nucleotide-excision repair, DNA incision, 3'-to lesion		Predicted intracellular proteins	Nuclear speckles (Supported)				1	0	0	0	1	1	0	0	0	0	0	1	0	0	0	0	0	0	0	0
18	KLHDC3	116138	symbol	H. sapiens	116138	H. sapiens	KLHDC3	kelch domain containing 3	GO:0007131 reciprocal meiotic recombination;GO:0140527 reciprocal homologous recombination;GO:0035825 homologous recombination		Predicted intracellular proteins	Nucleoplasm (Enhanced)			(M5941)HALLMARK UV RESPONSE UP	0	0	0	0	1	0	0	0	0	0	1	0	0	0	0	0	0	0	0	0
19	SOD2	6648	symbol	H. sapiens	6648	H. sapiens	SOD2	superoxide dismutase 2	GO:0001315 age-dependent response to reactive oxygen species;GO:0003068 regulation of systemic arterial blood pressure by acetylcholine;GO:0003069 acetylcholine-mediated vasodilation involved in regulation of systemic arterial blood pressure		Predicted intracellular proteins	Mitochondria (Enhanced)	Benzylsulfonic acid; 3-Fluoro-L-tyrosine	(M136)PID FOXO PATHWAY	(M5938)HALLMARK REACTIVE OXYGEN SPECIES PATHWAY; (M5949)HALLMARK PEROXISOME; (M5941)HALLMARK UV RESPONSE UP	0	0	0	1	0	0	0	0	0	0	0	0	1	1	0	0	1	0	0	0
20	CSNK2B	1460	symbol	H. sapiens	1460	H. sapiens	CSNK2B	casein kinase 2 beta	GO:0032927 positive regulation of activin receptor signaling pathway;GO:0033211 adiponectin-activated signaling pathway;GO:0003159 morphogenesis of an endothelium		Predicted intracellular proteins; Cancer-related genes:Candidate cancer biomarkers		ATP; Quercetin	(M42)PID DNA PK PATHWAY; (M26)PID NFKAPPAB ATYPICAL PATHWAY; (M185)PID ALK1 PATHWAY	(M5923)HALLMARK PI3K AKT MTOR SIGNALING	0	0	1	1	0	0	1	0	0	0	0	0	0	1	1	0	0	0	0	0
21	MSH5	4439	symbol	H. sapiens	4439	H. sapiens	MSH5	mutS homolog 5	GO:0000710 meiotic mismatch repair;GO:0006298 mismatch repair;GO:0007131 reciprocal meiotic recombination		Predicted intracellular proteins; Disease related genes	Vesicles (Approved); Additional: Endoplasmic reticulum			(M5956)HALLMARK KRAS SIGNALING DN	0	0	1	0	1	0	0	0	0	0	1	0	0	0	0	0	0	0	0	0
22	HSPA1L	3305	symbol	H. sapiens	3305	H. sapiens	HSPA1L	heat shock protein family A (Hsp70) member 1 like	GO:0042026 protein refolding;GO:1903955 positive regulation of protein targeting to mitochondrion;GO:0051085 chaperone cofactor-dependent protein refolding		Predicted intracellular proteins; Cancer-related genes:Candidate cancer biomarkers	Vesicles (Approved); Additional: Nucleoplasm			(M5951)HALLMARK SPERMATOGENESIS	0	0	0	1	0	1	1	0	0	0	0	0	0	0	0	0	1	0	0	0
23	HSPA1B	3304	symbol	H. sapiens	3304	H. sapiens	HSPA1B	heat shock protein family A (Hsp70) member 1B	GO:0090063 positive regulation of microtubule nucleation;GO:0070434 positive regulation of nucleotide-binding oligomerization domain containing 2 signaling pathway;GO:0010286 heat acclimation		Predicted intracellular proteins	Cytosol;Vesicles (Approved); Additional: Nucleoplasm				1	0	0	1	0	1	1	1	0	0	1	1	0	1	1	1	1	0	0	0
24	HSPA1A	3303	symbol	H. sapiens	3303	H. sapiens	HSPA1A	heat shock protein family A (Hsp70) member 1A	GO:1902380 positive regulation of endoribonuclease activity;GO:0060699 regulation of endoribonuclease activity;GO:0090063 positive regulation of microtubule nucleation		Predicted intracellular proteins	Nucleoplasm;Vesicles (Approved); Additional: Cytosol			(M5921)HALLMARK COMPLEMENT	1	0	0	1	0	1	1	1	0	0	1	1	1	1	1	1	1	1	0	0
25	MCM7	4176	symbol	H. sapiens	4176	H. sapiens	MCM7	minichromosome maintenance complex component 7	GO:0006267 pre-replicative complex assembly involved in nuclear cell cycle DNA replication;GO:0036388 pre-replicative complex assembly;GO:1902299 pre-replicative complex assembly involved in cell cycle DNA replication		Enzymes; Predicted intracellular proteins; ENZYME proteins:Hydrolases; Cancer-related genes:Candidate cancer biomarkers	Nucleoplasm (Enhanced)		(M46)PID ATR PATHWAY	(M5925)HALLMARK E2F TARGETS; (M5926)HALLMARK MYC TARGETS V1; (M5930)HALLMARK EPITHELIAL MESENCHYMAL TRANSITION	0	0	1	0	1	0	0	1	0	0	0	0	0	1	0	0	0	0	0	0
26	POLD2	5425	symbol	H. sapiens	5425	H. sapiens	POLD2	DNA polymerase delta 2, accessory subunit	GO:0006271 DNA strand elongation involved in DNA replication;GO:0006297 nucleotide-excision repair, DNA gap filling;GO:0022616 DNA strand elongation		Predicted intracellular proteins	Nucleoplasm (Enhanced)			(M5925)HALLMARK E2F TARGETS; (M5926)HALLMARK MYC TARGETS V1	0	0	1	0	1	0	0	0	0	0	0	0	0	1	0	1	0	0	0	0
27	PMS2P1	5379	symbol	H. sapiens	5379	H. sapiens	PMS2P1	PMS1 homolog 2, mismatch repair system component pseudogene 1	GO:0016446 somatic hypermutation of immunoglobulin genes;GO:0002566 somatic diversification of immune receptors via somatic mutation;GO:0006298 mismatch repair							0	0	0	0	1	0	0	0	0	0	0	0	0	0	0	0	0	0	0	0
28	ZCWPW1	55063	symbol	H. sapiens	55063	H. sapiens	ZCWPW1	zinc finger CW-type and PWWP domain containing 1	GO:2000781 positive regulation of double-strand break repair;GO:0045911 positive regulation of DNA recombination;GO:0007129 homologous chromosome pairing at meiosis		Predicted intracellular proteins	Golgi apparatus (Approved)				0	0	0	0	1	0	0	0	0	0	1	0	0	0	0	0	1	0	0	1
29	TONSL	4796	symbol	H. sapiens	4796	H. sapiens	TONSL	tonsoku like, DNA repair protein	GO:0031297 replication fork processing;GO:0045005 DNA-dependent DNA replication maintenance of fidelity;GO:0000724 double-strand break repair via homologous recombination		Transcription factors:Immunoglobulin fold; Predicted intracellular proteins	Nucleoplasm (Supported); Additional: Nuclear bodies		(M7416)ST GAQ PATHWAY; (M18030)ST TUMOR NECROSIS FACTOR PATHWAY; (M12705)SIG CD40PATHWAYMAP		0	0	0	0	1	0	0	0	0	0	0	0	0	0	0	0	0	0	0	0
30	RECQL4	9401	symbol	H. sapiens	9401	H. sapiens	RECQL4	RecQ like helicase 4	GO:0000733 DNA strand renaturation;GO:0061820 telomeric D-loop disassembly;GO:0090657 telomeric loop disassembly		Predicted intracellular proteins; Cancer-related genes	Nucleoplasm (Enhanced)				0	0	0	0	1	0	0	0	0	0	0	0	0	0	0	1	0	0	0	0
31	MCM4	4173	symbol	H. sapiens	4173	H. sapiens	MCM4	minichromosome maintenance complex component 4	GO:1902292 cell cycle DNA replication initiation;GO:1902315 nuclear cell cycle DNA replication initiation;GO:1902975 mitotic DNA replication initiation		Predicted intracellular proteins; Potential drug targets; ENZYME proteins:Hydrolases; Enzymes; Disease related genes	Nucleoplasm (Enhanced)		(M195)PID CMYB PATHWAY	(M5928)HALLMARK MYC TARGETS V2; (M5924)HALLMARK MTORC1 SIGNALING; (M5925)HALLMARK E2F TARGETS	0	0	1	0	1	0	0	1	0	0	0	0	0	1	0	0	0	0	0	0
32	VCP	7415	symbol	H. sapiens	7415	H. sapiens	VCP	valosin containing protein	GO:0042728 flavin-containing compound catabolic process;GO:0072389 flavin adenine dinucleotide catabolic process;GO:1903007 positive regulation of Lys63-specific deubiquitinase activity		Predicted intracellular proteins; Transporters:Primary Active Transporters; Potential drug targets; ENZYME proteins:Hydrolases; Enzymes; Disease related genes	Cytosol;Nucleoplasm (Enhanced)	Phosphoaminophosphonic Acid-Adenylate Ester; Phenethyl Isothiocyanate			1	0	1	1	1	0	0	0	1	0	0	1	0	1	1	1	0	0	0	0
33	SWI5	375757	symbol	H. sapiens	375757	H. sapiens	SWI5	SWI5 homologous recombination repair protein	GO:0071479 cellular response to ionizing radiation;GO:0000724 double-strand break repair via homologous recombination;GO:0000725 recombinational repair		Predicted intracellular proteins	Cytosol;Nucleoplasm (Supported)				0	0	0	0	1	0	0	0	0	0	0	0	0	0	0	0	0	0	0	0
34	TUBB4B	10383	symbol	H. sapiens	10383	H. sapiens	TUBB4B	tubulin beta 4B class IVb	GO:0042267 natural killer cell mediated cytotoxicity;GO:0002228 natural killer cell mediated immunity;GO:0097711 ciliary basal body-plasma membrane docking		Predicted intracellular proteins; FDA approved drug targets:Small molecule drugs	Microtubules (Supported); Additional: Cytokinetic bridge;Mitotic spindle	Albendazole; Mebendazole; Epothilone D; Patupilone; Oxibendazole; CYT997; Phenethyl Isothiocyanate			0	0	1	1	0	0	1	1	0	0	0	0	0	1	0	0	0	0	0	0
35	EHMT1	79813	symbol	H. sapiens	79813	H. sapiens	EHMT1	euchromatic histone lysine methyltransferase 1	GO:0060992 response to fungicide;GO:0018026 peptidyl-lysine monomethylation;GO:0070734 histone H3-K27 methylation		Predicted intracellular proteins; Potential drug targets; Enzymes; Disease related genes; ENZYME proteins:Transferases	Nuclear bodies;Nucleoplasm (Supported)				0	0	0	1	0	0	0	1	0	0	0	0	0	0	0	0	0	0	0	0
36	PAXX	286257	symbol	H. sapiens	286257	H. sapiens	PAXX	PAXX non-homologous end joining factor	GO:0006303 double-strand break repair via nonhomologous end joining;GO:0000726 non-recombinational repair;GO:0006302 double-strand break repair		Predicted intracellular proteins	Nucleoplasm (Supported)				0	0	0	0	1	0	0	0	0	0	0	0	0	0	0	0	0	0	0	1
37	ENDOG	2021	symbol	H. sapiens	2021	H. sapiens	ENDOG	endonuclease G	GO:1901300 positive regulation of hydrogen peroxide-mediated programmed cell death;GO:1902512 positive regulation of apoptotic DNA fragmentation;GO:1903626 positive regulation of DNA catabolic process		Predicted intracellular proteins					1	0	0	0	1	0	0	0	0	0	0	0	0	1	0	0	1	0	0	1
38	SFR1	119392	symbol	H. sapiens	119392	H. sapiens	SFR1	SWI5 dependent homologous recombination repair protein 1	GO:0071391 cellular response to estrogen stimulus;GO:0043627 response to estrogen;GO:0000724 double-strand break repair via homologous recombination		Predicted intracellular proteins					0	0	0	0	1	0	0	0	0	0	0	0	0	0	0	0	0	0	0	0
39	MMS19	64210	symbol	H. sapiens	64210	H. sapiens	MMS19	MMS19 homolog, cytosolic iron-sulfur assembly component	GO:0000160 phosphorelay signal transduction system;GO:1905168 positive regulation of double-strand break repair via homologous recombination;GO:0097428 protein maturation by iron-sulfur cluster transfer		Predicted intracellular proteins	Nucleoplasm (Enhanced)				0	0	0	0	1	0	0	0	0	0	1	0	0	0	0	0	1	0	0	1
40	H2AX	3014	symbol	H. sapiens	3014	H. sapiens	H2AX	H2A.X variant histone	GO:0071480 cellular response to gamma radiation;GO:0010332 response to gamma radiation;GO:0071479 cellular response to ionizing radiation		Predicted intracellular proteins	Nucleoplasm (Supported); Additional: Nuclear speckles		(M84)PID ATM PATHWAY; (M1)PID FANCONI PATHWAY	(M5922)HALLMARK UNFOLDED PROTEIN RESPONSE; (M5941)HALLMARK UV RESPONSE UP; (M5901)HALLMARK G2M CHECKPOINT	0	0	1	1	1	0	0	1	0	0	0	0	0	1	0	0	1	0	0	1
41	MUS81	80198	symbol	H. sapiens	80198	H. sapiens	MUS81	MUS81 structure-specific endonuclease subunit	GO:0072429 response to intra-S DNA damage checkpoint signaling;GO:0072396 response to cell cycle checkpoint signaling;GO:0072402 response to DNA integrity checkpoint signaling		Predicted intracellular proteins	Nucleoli fibrillar center (Supported); Additional: Nucleoplasm				1	0	0	0	1	0	0	1	0	0	1	0	0	0	0	0	0	0	0	0
42	STIP1	10963	symbol	H. sapiens	10963	H. sapiens	STIP1	stress induced phosphoprotein 1	GO:0098760 response to interleukin-7;GO:0098761 cellular response to interleukin-7;GO:0071345 cellular response to cytokine stimulus		Predicted intracellular proteins	Nucleoplasm;Plasma membrane (Approved); Additional: Cytosol	Copper		(M5941)HALLMARK UV RESPONSE UP; (M5924)HALLMARK MTORC1 SIGNALING	0	0	1	1	0	0	0	0	0	0	0	0	1	0	0	0	0	0	0	0
43	ANAPC15	25906	symbol	H. sapiens	25906	H. sapiens	ANAPC15	anaphase promoting complex subunit 15	GO:0090231 regulation of spindle checkpoint;GO:0090266 regulation of mitotic cell cycle spindle assembly checkpoint;GO:1903504 regulation of mitotic spindle checkpoint		Predicted intracellular proteins	Nucleoplasm (Approved); Additional: Vesicles				0	0	1	1	0	0	0	1	0	0	1	0	0	1	0	1	0	0	0	0
44	PRDX5	25824	symbol	H. sapiens	25824	H. sapiens	PRDX5	peroxiredoxin 5	GO:0016480 negative regulation of transcription by RNA polymerase III;GO:0006359 regulation of transcription by RNA polymerase III;GO:0042744 hydrogen peroxide catabolic process		Enzymes; Predicted intracellular proteins; ENZYME proteins:Oxidoreductases; FDA approved drug targets:Small molecule drugs	Mitochondria (Supported)	Auranofin; Diminazene		(M5949)HALLMARK PEROXISOME; (M5948)HALLMARK BILE ACID METABOLISM; (M5891)HALLMARK HYPOXIA	0	0	0	1	0	0	0	0	0	0	0	0	0	1	0	0	0	0	0	0
45	KAT5	10524	symbol	H. sapiens	10524	H. sapiens	KAT5	lysine acetyltransferase 5	GO:0006978 DNA damage response, signal transduction by p53 class mediator resulting in transcription of p21 class mediator;GO:0042772 DNA damage response, signal transduction resulting in transcription;GO:0000729 DNA double-strand break processing		Enzymes; Predicted intracellular proteins; Transcription factors:Zinc-coordinating DNA-binding domains; ENZYME proteins:Transferases	Nucleoplasm (Supported)	Coenzyme A; S-Acetyl-Cysteine	(M139)PID MYC PATHWAY; (M2701)ST MYOCYTE AD PATHWAY; (M4910)ST ERK1 ERK2 MAPK PATHWAY		0	0	1	1	1	0	0	0	0	0	0	0	0	1	1	0	0	0	0	1
46	GSTP1	2950	symbol	H. sapiens	2950	H. sapiens	GSTP1	glutathione S-transferase pi 1	GO:0035732 nitric oxide storage;GO:0071460 cellular response to cell-matrix adhesion;GO:0033484 nitric oxide homeostasis		Enzymes; Predicted intracellular proteins; ENZYME proteins:Transferases; Cancer-related genes:Candidate cancer biomarkers	Cytosol;Mitochondria (Supported)	Glutathione; Troglitazone; Clozapine; Etacrynic acid; Clomipramine; (9R,10R)-9-(S-glutathionyl)-10-hydroxy-9,10-dihydrophenanthrene; S-Hydroxycysteine; Cibacron Blue; Glutathione sulfonic acid; Deoxycholic acid; S-(4-nitrobenzyl)glutathione; 2-(N-morpholino)ethanesulfonic acid; S-Hexylglutathione; Carbocisteine; Canfosfamide; Ezatiostat; Exisulind; S-NONYL-CYSTEINE; S-(4-BROMOBENZYL)CYSTEINE; Cur…			0	0	0	1	0	0	0	0	0	0	0	0	0	1	0	0	1	0	0	0
47	MEN1	4221	symbol	H. sapiens	4221	H. sapiens	MEN1	menin 1	GO:0051974 negative regulation of telomerase activity;GO:0002076 osteoblast development;GO:0030511 positive regulation of transforming growth factor beta receptor signaling pathway		Predicted intracellular proteins; Cancer-related genes; Disease related genes	Nucleoplasm (Supported); Additional: Cytosol				0	0	1	0	1	0	0	1	0	0	0	0	0	1	0	1	1	0	0	1
48	CLCF1	23529	symbol	H. sapiens	23529	H. sapiens	CLCF1	cardiotrophin like cytokine factor 1	GO:0048295 positive regulation of isotype switching to IgE isotypes;GO:0048289 isotype switching to IgE isotypes;GO:0048293 regulation of isotype switching to IgE isotypes		Disease related genes; Predicted secreted proteins	Nuclear bodies;Vesicles (Approved)		(M5883)NABA SECRETED FACTORS; (M5885)NABA MATRISOME ASSOCIATED; (M5889)NABA MATRISOME	(M5890)HALLMARK TNFA SIGNALING VIA NFKB	0	0	0	0	1	0	0	0	0	0	0	0	0	1	0	0	0	0	0	1
49	TUBA1C	84790	symbol	H. sapiens	84790	H. sapiens	TUBA1C	tubulin alpha 1c	GO:0030705 cytoskeleton-dependent intracellular transport;GO:0051301 cell division;GO:0000226 microtubule cytoskeleton organization		Predicted intracellular proteins	Microtubules (Supported)	Epothilone D; Patupilone; CYT997; 2-MERCAPTO-N-[1,2,3,10-TETRAMETHOXY-9-OXO-5,6,7,9-TETRAHYDRO-BENZO[A]HEPTALEN-7-YL]ACETAMIDE			0	0	1	1	0	0	1	0	0	0	1	0	1	1	0	0	0	0	0	0
50	DDIT3	1649	symbol	H. sapiens	1649	H. sapiens	DDIT3	DNA damage inducible transcript 3	GO:2000016 negative regulation of determination of dorsal identity;GO:2000015 regulation of determination of dorsal identity;GO:1990442 intrinsic apoptotic signaling pathway in response to nitrosative stress		Disease related genes; Predicted intracellular proteins; Transcription factors:Basic domains; Cancer-related genes:Candidate cancer biomarkers	Nucleoplasm (Supported)		(M229)PID P38 ALPHA BETA DOWNSTREAM PATHWAY; (M166)PID ATF2 PATHWAY; (M254)PID MYC REPRESS PATHWAY	(M5923)HALLMARK PI3K AKT MTOR SIGNALING; (M5902)HALLMARK APOPTOSIS; (M5891)HALLMARK HYPOXIA	0	0	0	1	0	0	1	1	0	0	0	0	0	1	1	0	1	0	0	0
51	TUBA1B	10376	symbol	H. sapiens	10376	H. sapiens	TUBA1B	tubulin alpha 1b	GO:0071353 cellular response to interleukin-4;GO:0070670 response to interleukin-4;GO:0030705 cytoskeleton-dependent intracellular transport		Predicted intracellular proteins	Microtubules (Supported)	Epothilone D; Patupilone; CYT997; 2-MERCAPTO-N-[1,2,3,10-TETRAMETHOXY-9-OXO-5,6,7,9-TETRAHYDRO-BENZO[A]HEPTALEN-7-YL]ACETAMIDE	(M11)PID PRL SIGNALING EVENTS PATHWAY; (M32)PID HDAC CLASSIII PATHWAY; (M30)PID HDAC CLASSII PATHWAY		0	0	1	1	0	0	1	0	0	0	1	0	0	1	0	0	0	0	0	0
52	PTGES3	10728	symbol	H. sapiens	10728	H. sapiens	PTGES3	prostaglandin E synthase 3	GO:1905323 telomerase holoenzyme complex assembly;GO:0019371 cyclooxygenase pathway;GO:0051131 chaperone-mediated protein complex assembly		Enzymes; Predicted intracellular proteins; ENZYME proteins:Isomerase	Cytosol (Approved); Additional: Nucleoplasm	Acetaminophen; Grn163l; Copper	(M105)PID TELOMERASE PATHWAY	(M5926)HALLMARK MYC TARGETS V1; (M5934)HALLMARK XENOBIOTIC METABOLISM	0	0	0	1	0	0	0	0	1	0	0	0	0	0	0	1	1	0	0	1
53	AAAS	8086	symbol	H. sapiens	8086	H. sapiens	AAAS	aladin WD repeat nucleoporin	GO:0006409 tRNA export from nucleus;GO:0071431 tRNA-containing ribonucleoprotein complex export from nucleus;GO:0051031 tRNA transport		Potential drug targets; Transporters:Transporter channels and pores; Predicted intracellular proteins; Disease related genes	Nuclear membrane (Approved); Additional: Centrosome;Cytosol			(M5898)HALLMARK DNA REPAIR	1	0	1	1	0	1	1	0	0	1	1	1	0	1	0	0	1	0	1	0
54	GTF2H3	2967	symbol	H. sapiens	2967	H. sapiens	GTF2H3	general transcription factor IIH subunit 3	GO:0070816 phosphorylation of RNA polymerase II C-terminal domain;GO:0006293 nucleotide-excision repair, preincision complex stabilization;GO:0006295 nucleotide-excision repair, DNA incision, 3'-to lesion		Predicted intracellular proteins	Nucleoplasm (Supported)			(M5898)HALLMARK DNA REPAIR	1	0	0	0	1	1	0	0	0	0	0	1	0	0	0	0	0	0	0	0
55	NABP2	79035	symbol	H. sapiens	79035	H. sapiens	NABP2	nucleic acid binding protein 2	GO:1904355 positive regulation of telomere capping;GO:0070200 establishment of protein localization to telomere;GO:1904353 regulation of telomere capping		Predicted intracellular proteins	Nucleoplasm (Enhanced)				0	0	0	0	1	0	1	1	0	0	0	0	0	0	0	1	0	0	0	1
56	POLE	5426	symbol	H. sapiens	5426	H. sapiens	POLE	DNA polymerase epsilon, catalytic subunit	GO:0045004 DNA replication proofreading;GO:0006272 leading strand elongation;GO:0006287 base-excision repair, gap-filling		Cancer-related genes:Mutated cancer genes; Predicted intracellular proteins; FDA approved drug targets:Small molecule drugs; Enzymes; Disease related genes; ENZYME proteins:Transferases	Nucleoplasm (Supported); Additional: Plasma membrane	Cladribine		(M5901)HALLMARK G2M CHECKPOINT; (M5925)HALLMARK E2F TARGETS	0	0	1	0	1	0	0	1	0	0	0	0	0	1	0	1	0	0	0	0
57	COPS7A	50813	symbol	H. sapiens	50813	H. sapiens	COPS7A	COP9 signalosome subunit 7A	GO:0010387 COP9 signalosome assembly;GO:0000338 protein deneddylation;GO:0000715 nucleotide-excision repair, DNA damage recognition		Predicted intracellular proteins	Nucleoplasm (Supported); Additional: Cytosol				0	0	0	0	1	0	0	0	0	0	0	0	0	1	0	0	0	0	0	0
58	PSMD9	5715	symbol	H. sapiens	5715	H. sapiens	PSMD9	proteasome 26S subunit, non-ATPase 9	GO:0070682 proteasome regulatory particle assembly;GO:0043248 proteasome assembly;GO:0046676 negative regulation of insulin secretion		Predicted intracellular proteins	Cytosol (Supported); Additional: Plasma membrane			(M5945)HALLMARK HEME METABOLISM	1	0	1	1	0	0	1	1	0	0	0	1	0	1	0	0	0	0	0	0
59	TINF2	26277	symbol	H. sapiens	26277	H. sapiens	TINF2	TERF1 interacting nuclear factor 2	GO:0010836 negative regulation of protein ADP-ribosylation;GO:0032202 telomere assembly;GO:0010835 regulation of protein ADP-ribosylation		Predicted intracellular proteins; Disease related genes	Nuclear bodies (Enhanced)		(M105)PID TELOMERASE PATHWAY		0	0	1	1	0	0	0	0	0	0	0	0	0	0	0	1	0	0	0	1
60	CIB1	10519	symbol	H. sapiens	10519	H. sapiens	CIB1	calcium and integrin binding 1	GO:1905938 positive regulation of germ cell proliferation;GO:2000256 positive regulation of male germ cell proliferation;GO:0007113 endomitotic cell cycle		Predicted intracellular proteins	Nucleoplasm;Plasma membrane (Supported)	Calcium citrate; Calcium Phosphate; Calcium phosphate dihydrate			0	0	0	0	1	0	1	0	0	0	1	0	0	1	0	0	1	0	0	0
61	POLG	5428	symbol	H. sapiens	5428	H. sapiens	POLG	DNA polymerase gamma, catalytic subunit	GO:0006287 base-excision repair, gap-filling;GO:0006264 mitochondrial DNA replication;GO:0055093 response to hyperoxia		Predicted intracellular proteins; Potential drug targets; Enzymes; Disease related genes; ENZYME proteins:Transferases	Mitochondria (Supported)				0	0	0	0	1	0	0	0	0	0	0	0	0	1	0	1	0	0	0	0
62	INO80E	283899	symbol	H. sapiens	283899	H. sapiens	INO80E	INO80 complex subunit E	GO:0006338 chromatin remodeling;GO:0016579 protein deubiquitination;GO:0006310 DNA recombination		Predicted intracellular proteins	Nucleoplasm (Supported); Additional: Nucleoli rim				0	0	0	0	1	0	0	0	0	0	0	0	0	1	0	0	0	0	0	0
63	NUDT16L1	84309	symbol	H. sapiens	84309	H. sapiens	NUDT16L1	nudix hydrolase 16 like 1	GO:0016077 sno(s)RNA catabolic process;GO:2001033 negative regulation of double-strand break repair via nonhomologous end joining;GO:0016074 sno(s)RNA metabolic process		Predicted intracellular proteins	Cytosol;Plasma membrane (Approved)		(M165)PID SYNDECAN 4 PATHWAY		1	0	0	0	1	0	0	0	0	0	0	0	0	0	0	0	1	0	0	1
64	STUB1	10273	symbol	H. sapiens	10273	H. sapiens	STUB1	STIP1 homology and U-box containing protein 1	GO:0090034 regulation of chaperone-mediated protein complex assembly;GO:0090035 positive regulation of chaperone-mediated protein complex assembly;GO:0030579 ubiquitin-dependent SMAD protein catabolic process		Predicted intracellular proteins; Potential drug targets; Enzymes; Disease related genes; ENZYME proteins:Transferases	Cytosol;Nucleoplasm (Supported)		(M275)PID ALPHA SYNUCLEIN PATHWAY		0	0	0	0	1	0	0	0	0	0	0	0	0	1	1	0	0	0	0	0
65	ACD	65057	symbol	H. sapiens	65057	H. sapiens	ACD	ACD shelterin complex subunit and telomerase recruitment factor	GO:0060380 regulation of single-stranded telomeric DNA binding;GO:0060381 positive regulation of single-stranded telomeric DNA binding;GO:1904744 positive regulation of telomeric DNA binding		Predicted intracellular proteins; Disease related genes	Nuclear bodies (Enhanced)		(M105)PID TELOMERASE PATHWAY		0	0	1	1	0	0	1	0	0	0	0	0	0	0	0	1	0	0	0	1
66	NTHL1	4913	symbol	H. sapiens	4913	H. sapiens	NTHL1	nth like DNA glycosylase 1	GO:0045008 depyrimidination;GO:0006285 base-excision repair, AP site formation;GO:0009223 pyrimidine deoxyribonucleotide catabolic process		Predicted intracellular proteins; Potential drug targets; ENZYME proteins:Lyases; Enzymes; Disease related genes; Cancer-related genes:Candidate cancer biomarkers				(M5935)HALLMARK FATTY ACID METABOLISM	1	0	0	0	1	0	0	0	0	0	0	0	0	0	0	0	0	0	0	0
67	KIF22	3835	symbol	H. sapiens	3835	H. sapiens	KIF22	kinesin family member 22	GO:0007080 mitotic metaphase plate congression;GO:0007062 sister chromatid cohesion;GO:0051310 metaphase plate congression		Predicted intracellular proteins; Disease related genes	Nuclear speckles (Supported)			(M5893)HALLMARK MITOTIC SPINDLE; (M5901)HALLMARK G2M CHECKPOINT; (M5925)HALLMARK E2F TARGETS	0	0	0	0	1	0	0	0	0	0	1	0	0	1	0	0	0	0	0	0
68	TUBB3	10381	symbol	H. sapiens	10381	H. sapiens	TUBB3	tubulin beta 3 class III	GO:1990791 dorsal root ganglion development;GO:0038007 netrin-activated signaling pathway;GO:0061548 ganglion development		FDA approved drug targets:Small molecule drugs; Predicted intracellular proteins; Disease related genes	Microtubules (Supported); Additional: Cytokinetic bridge;Mitotic spindle	Epothilone D; Patupilone; Ixabepilone; CYT997; ZEN-012; Phenethyl Isothiocyanate			0	0	1	1	0	0	1	0	0	0	0	0	0	1	0	0	0	0	0	0
69	EXOSC6	118460	symbol	H. sapiens	118460	H. sapiens	EXOSC6	exosome component 6	GO:0071051 polyadenylation-dependent snoRNA 3'-end processing;GO:0034475 U4 snRNA 3'-end processing;GO:0034427 nuclear-transcribed mRNA catabolic process, exonucleolytic, 3'-5'		Predicted intracellular proteins					1	0	0	0	1	0	1	0	1	1	0	0	0	1	0	0	0	0	0	1
70	PAGR1	79447	symbol	H. sapiens	79447	H. sapiens	PAGR1	PAXIP1 associated glutamate rich protein 1	GO:0033148 positive regulation of intracellular estrogen receptor signaling pathway;GO:0033145 positive regulation of intracellular steroid hormone receptor signaling pathway;GO:0033146 regulation of intracellular estrogen receptor signaling pathway		Predicted intracellular proteins					0	0	0	0	1	0	0	1	0	0	0	0	0	0	0	0	0	0	0	0
71	SMG1	23049	symbol	H. sapiens	23049	H. sapiens	SMG1	SMG1 nonsense mediated mRNA decay associated PI3K related kinase	GO:0016242 negative regulation of macroautophagy;GO:0038202 TORC1 signaling;GO:0046854 phosphatidylinositol phosphorylation	Atypical: PI3/PI4-kinase family	Enzymes; Predicted intracellular proteins; ENZYME proteins:Transferases; Kinases:Atypical kinases	Nucleoplasm (Supported)				1	0	0	0	1	0	1	0	0	1	0	0	0	0	1	1	1	0	0	1
72	ANAPC11	51529	symbol	H. sapiens	51529	H. sapiens	ANAPC11	anaphase promoting complex subunit 11	GO:0045842 positive regulation of mitotic metaphase/anaphase transition;GO:1901970 positive regulation of mitotic sister chromatid separation;GO:1902101 positive regulation of metaphase/anaphase transition of cell cycle		Predicted intracellular proteins	Nucleoplasm (Enhanced); Additional: Nucleoli				0	0	1	1	0	0	0	1	0	0	1	0	0	1	0	1	0	0	0	0
73	ALKBH5	54890	symbol	H. sapiens	54890	H. sapiens	ALKBH5	alkB homolog 5, RNA demethylase	GO:0035553 oxidative single-stranded RNA demethylation;GO:0035513 oxidative RNA demethylation;GO:0006307 DNA dealkylation involved in DNA repair		Predicted intracellular proteins	Cytosol;Nucleoplasm (Approved); Additional: Golgi apparatus				1	0	0	0	1	1	0	0	0	1	0	0	0	1	0	0	0	0	0	0
74	TOP2A	7153	symbol	H. sapiens	7153	H. sapiens	TOP2A	DNA topoisomerase II alpha	GO:0045870 positive regulation of single stranded viral RNA replication via double stranded DNA intermediate;GO:1905463 negative regulation of DNA duplex unwinding;GO:0030263 apoptotic chromosome condensation		Predicted intracellular proteins; FDA approved drug targets:Small molecule drugs; ENZYME proteins:Isomerase; Enzymes; Cancer-related genes:Candidate cancer biomarkers	Nucleoplasm (Supported); Additional: Nucleoli	Moxifloxacin; Amsacrine; Dexrazoxane; Valrubicin; Teniposide; Epirubicin; Enoxacin; Pefloxacin; Ciprofloxacin; Trovafloxacin; Daunorubicin; Etoposide; Dactinomycin; Lomefloxacin; Doxorubicin; Norfloxacin; Ofloxacin; Idarubicin; Podofilox; Mitoxantrone; Sparfloxacin; Genistein; Fleroxacin; Lucanthone; Banoxantrone; SP1049C; Amonafide; Elsamitrucin; 13-deoxydoxorubicin; RTA 744; Aldoxorubicin; ZEN-…	(M236)PID DELTA NP63 PATHWAY	(M5949)HALLMARK PEROXISOME; (M5902)HALLMARK APOPTOSIS; (M5893)HALLMARK MITOTIC SPINDLE	0	0	1	0	1	0	0	0	0	0	1	1	0	1	0	1	0	0	0	0
75	WRAP53	55135	symbol	H. sapiens	55135	H. sapiens	WRAP53	WD repeat containing antisense to TP53	GO:0032203 telomere formation via telomerase;GO:0034337 RNA folding;GO:0030576 Cajal body organization		Predicted intracellular proteins; Disease related genes	Nuclear bodies (Enhanced); Additional: Cytosol;Nucleoplasm				0	0	1	0	1	0	1	0	0	1	0	0	0	0	0	1	1	0	0	1
76	PSME3	10197	symbol	H. sapiens	10197	H. sapiens	PSME3	proteasome activator subunit 3	GO:0006521 regulation of cellular amino acid metabolic process;GO:1902036 regulation of hematopoietic stem cell differentiation;GO:0002479 antigen processing and presentation of exogenous peptide antigen via MHC class I, TAP-dependent		Predicted intracellular proteins	Nucleoplasm (Enhanced)			(M5924)HALLMARK MTORC1 SIGNALING	1	0	1	1	0	0	1	1	0	0	0	1	0	1	0	0	1	0	0	0
77	RPA1	6117	symbol	H. sapiens	6117	H. sapiens	RPA1	replication protein A1	GO:0006268 DNA unwinding involved in DNA replication;GO:0006293 nucleotide-excision repair, preincision complex stabilization;GO:0006295 nucleotide-excision repair, DNA incision, 3'-to lesion		Predicted intracellular proteins	Nucleoplasm (Enhanced)		(M46)PID ATR PATHWAY; (M1)PID FANCONI PATHWAY	(M5924)HALLMARK MTORC1 SIGNALING; (M5925)HALLMARK E2F TARGETS	0	0	1	1	1	0	0	1	0	0	0	1	0	1	0	1	1	0	0	0
78	CBX8	57332	symbol	H. sapiens	57332	H. sapiens	CBX8	chromobox 8	GO:0032967 positive regulation of collagen biosynthetic process;GO:0010714 positive regulation of collagen metabolic process;GO:0032965 regulation of collagen biosynthetic process		Predicted intracellular proteins	Nucleoplasm (Enhanced)			(M5953)HALLMARK KRAS SIGNALING UP	0	0	0	1	1	0	0	0	0	0	0	1	0	1	0	0	1	0	0	1
79	MINK1	50488	symbol	H. sapiens	50488	H. sapiens	MINK1	misshapen like kinase 1	GO:0030033 microvillus assembly;GO:2000311 regulation of AMPA receptor activity;GO:1900745 positive regulation of p38MAPK cascade	STE Ser/Thr protein kinase family	Enzymes; Predicted intracellular proteins; Kinases:STE Ser/Thr protein kinases; ENZYME proteins:Transferases		Fostamatinib			0	0	0	1	0	0	0	0	0	0	0	0	0	0	0	0	1	0	0	0
80	CENPX	201254	symbol	H. sapiens	201254	H. sapiens	CENPX	centromere protein X	GO:0051382 kinetochore assembly;GO:0000712 resolution of meiotic recombination intermediates;GO:0051383 kinetochore organization		Predicted intracellular proteins					0	0	1	0	1	0	0	0	0	0	1	0	0	0	0	0	0	0	0	0
81	SIRT7	51547	symbol	H. sapiens	51547	H. sapiens	SIRT7	sirtuin 7	GO:0007072 positive regulation of transcription involved in exit from mitosis;GO:0036048 protein desuccinylation;GO:0036049 peptidyl-lysine desuccinylation		Predicted intracellular proteins	Nucleoplasm (Supported); Additional: Nuclear speckles		(M32)PID HDAC CLASSIII PATHWAY; (M101)PID HDAC CLASSI PATHWAY		0	0	0	0	1	0	0	1	1	1	1	0	0	0	0	0	1	0	0	1
82	PSMD3	5709	symbol	H. sapiens	5709	H. sapiens	PSMD3	proteasome 26S subunit, non-ATPase 3	GO:0006521 regulation of cellular amino acid metabolic process;GO:1902036 regulation of hematopoietic stem cell differentiation;GO:0002479 antigen processing and presentation of exogenous peptide antigen via MHC class I, TAP-dependent		Predicted intracellular proteins	Nucleoplasm (Enhanced); Additional: Cytosol			(M5926)HALLMARK MYC TARGETS V1	1	0	1	1	0	0	1	1	0	0	0	1	0	1	0	0	0	0	0	0
83	DNAJC7	7266	symbol	H. sapiens	7266	H. sapiens	DNAJC7	DnaJ heat shock protein family (Hsp40) member C7	GO:0051085 chaperone cofactor-dependent protein refolding;GO:0051084 'de novo' posttranslational protein folding;GO:0006458 'de novo' protein folding		Predicted intracellular proteins	Nucleoplasm (Supported); Additional: Cytosol				0	0	0	1	0	0	0	0	0	0	0	0	0	0	0	0	1	0	0	0
84	PSMB3	5691	symbol	H. sapiens	5691	H. sapiens	PSMB3	proteasome 20S subunit beta 3	GO:0010499 proteasomal ubiquitin-independent protein catabolic process;GO:0006521 regulation of cellular amino acid metabolic process;GO:1902036 regulation of hematopoietic stem cell differentiation		Enzymes; Peptidases:Threonine-type peptidases; Predicted intracellular proteins; ENZYME proteins:Hydrolases		(3AR,6R,6AS)-6-((S)-((S)-CYCLOHEX-2-ENYL)(HYDROXY)METHYL)-6A-METHYL-4-OXO-HEXAHYDRO-2H-FURO[3,2-C]PYRROLE-6-CARBALDEHYDE		(M5926)HALLMARK MYC TARGETS V1	1	0	1	1	0	0	1	1	0	0	0	1	0	1	0	0	0	0	0	0
85	H3-3B	3021	symbol	H. sapiens	3021	H. sapiens	H3-3B	H3.3 histone B	GO:1902340 negative regulation of chromosome condensation;GO:0031509 subtelomeric heterochromatin assembly;GO:0140461 subtelomeric heterochromatin organization		Predicted intracellular proteins; Cancer-related genes; Disease related genes	Nucleoplasm (Enhanced)				0	0	1	1	0	0	0	0	0	0	0	1	0	1	0	1	0	0	0	0
86	NUP85	79902	symbol	H. sapiens	79902	H. sapiens	NUP85	nucleoporin 85	GO:0006409 tRNA export from nucleus;GO:0071431 tRNA-containing ribonucleoprotein complex export from nucleus;GO:0051031 tRNA transport		Predicted intracellular proteins; Transporters:Transporter channels and pores	Nucleoplasm (Supported); Additional: Cytosol				1	0	1	1	0	1	1	0	0	1	0	1	0	1	0	0	1	0	1	0
87	P4HB	5034	symbol	H. sapiens	5034	H. sapiens	P4HB	prolyl 4-hydroxylase subunit beta	GO:0038155 interleukin-23-mediated signaling pathway;GO:0018401 peptidyl-proline hydroxylation to 4-hydroxy-L-proline;GO:0034378 chylomicron assembly		Predicted intracellular proteins; Potential drug targets; ENZYME proteins:Isomerase; Enzymes; Disease related genes; Predicted secreted proteins	Endoplasmic reticulum (Supported)	Zinc; Ribostamycin; Copper; Artenimol; Zinc acetate; Zinc chloride; Zinc sulfate, unspecified form	(M3270)ST INTEGRIN SIGNALING PATHWAY		0	0	0	1	0	0	0	0	0	0	0	1	1	1	0	0	1	0	0	0
88	PSMD11	5717	symbol	H. sapiens	5717	H. sapiens	PSMD11	proteasome 26S subunit, non-ATPase 11	GO:0043248 proteasome assembly;GO:0006521 regulation of cellular amino acid metabolic process;GO:1902036 regulation of hematopoietic stem cell differentiation		Predicted intracellular proteins	Golgi apparatus;Nucleoplasm (Approved)				1	0	1	1	0	0	1	1	0	0	0	1	1	1	0	0	0	0	0	0
89	PSMC5	5705	symbol	H. sapiens	5705	H. sapiens	PSMC5	proteasome 26S subunit, ATPase 5	GO:0090261 positive regulation of inclusion body assembly;GO:0045899 positive regulation of RNA polymerase II transcription preinitiation complex assembly;GO:0045898 regulation of RNA polymerase II transcription preinitiation complex assembly		Predicted intracellular proteins	Cytosol;Plasma membrane (Supported)				1	0	1	1	0	0	1	1	0	0	0	1	0	1	0	0	0	0	0	0
90	SEH1L	81929	symbol	H. sapiens	81929	H. sapiens	SEH1L	SEH1 like nucleoporin	GO:0006999 nuclear pore organization;GO:0051315 attachment of mitotic spindle microtubules to kinetochore;GO:1904263 positive regulation of TORC1 signaling		Predicted intracellular proteins; Transporters:Transporter channels and pores					1	0	1	1	0	1	1	0	0	1	1	1	0	1	0	0	1	0	1	0
91	BABAM1	29086	symbol	H. sapiens	29086	H. sapiens	BABAM1	BRISC and BRCA1 A complex member 1	GO:0072425 signal transduction involved in G2 DNA damage checkpoint;GO:0070536 protein K63-linked deubiquitination;GO:0031572 G2 DNA damage checkpoint		Predicted intracellular proteins	Nuclear bodies (Enhanced); Additional: Cytosol;Nucleoplasm				0	0	1	0	1	0	0	1	0	0	1	0	0	1	0	0	1	0	0	1
92	RUVBL2	10856	symbol	H. sapiens	10856	H. sapiens	RUVBL2	RuvB like AAA ATPase 2	GO:0071898 regulation of estrogen receptor binding;GO:0071899 negative regulation of estrogen receptor binding;GO:0071733 transcriptional activation by promoter-enhancer looping		Enzymes; Predicted intracellular proteins; ENZYME proteins:Hydrolases	Cytosol;Nucleoplasm (Supported); Additional: Centrosome	Quercetin	(M139)PID MYC PATHWAY; (M71)PID ILK PATHWAY; (M166)PID ATF2 PATHWAY	(M5926)HALLMARK MYC TARGETS V1	0	0	1	0	1	0	1	0	1	1	0	0	0	1	0	1	0	0	0	0
93	CDKN2D	1032	symbol	H. sapiens	1032	H. sapiens	CDKN2D	cyclin dependent kinase inhibitor 2D	GO:0048102 autophagic cell death;GO:1902230 negative regulation of intrinsic apoptotic signaling pathway in response to DNA damage;GO:0045736 negative regulation of cyclin-dependent protein serine/threonine kinase activity		Predicted intracellular proteins	Nucleoplasm (Supported); Additional: Cytosol			(M5938)HALLMARK REACTIVE OXYGEN SPECIES PATHWAY	0	0	1	1	1	0	0	1	0	0	0	0	0	1	0	1	1	0	0	1
94	LIG1	3978	symbol	H. sapiens	3978	H. sapiens	LIG1	DNA ligase 1	GO:1903461 Okazaki fragment processing involved in mitotic DNA replication;GO:0033567 DNA replication, Okazaki fragment processing;GO:0006273 lagging strand elongation		Enzymes; Predicted intracellular proteins; ENZYME proteins:Ligase	Nucleoplasm (Supported); Additional: Golgi apparatus;Vesicles	Bleomycin		(M5898)HALLMARK DNA REPAIR; (M5925)HALLMARK E2F TARGETS	0	0	1	0	1	0	0	0	0	0	1	1	0	1	0	1	0	0	0	0
95	AKT1S1	84335	symbol	H. sapiens	84335	H. sapiens	AKT1S1	AKT1 substrate 1	GO:0045792 negative regulation of cell size;GO:0048011 neurotrophin TRK receptor signaling pathway;GO:0038179 neurotrophin signaling pathway		Predicted intracellular proteins	Cytosol (Supported)		(M87)PID LKB1 PATHWAY; (M121)PID MTOR 4PATHWAY; (M48)PID MET PATHWAY	(M5923)HALLMARK PI3K AKT MTOR SIGNALING	0	0	0	1	0	0	0	0	0	0	0	0	1	1	0	0	1	0	0	0
96	PNKP	11284	symbol	H. sapiens	11284	H. sapiens	PNKP	polynucleotide kinase 3'-phosphatase	GO:0000718 nucleotide-excision repair, DNA damage removal;GO:0044349 DNA excision;GO:0098506 polynucleotide 3' dephosphorylation		Predicted intracellular proteins; Potential drug targets; ENZYME proteins:Hydrolases; Enzymes; Disease related genes; ENZYME proteins:Transferases	Nucleoli;Nucleoplasm (Supported)		(M42)PID DNA PK PATHWAY		0	0	0	0	1	0	0	0	0	0	0	0	0	0	0	1	1	0	0	1
97	ERCC1	2067	symbol	H. sapiens	2067	H. sapiens	ERCC1	ERCC excision repair 1, endonuclease non-catalytic subunit	GO:0000720 pyrimidine dimer repair by nucleotide-excision repair;GO:0035166 post-embryonic hemopoiesis;GO:0061819 telomeric DNA-containing double minutes formation		Disease related genes; Predicted intracellular proteins; Cancer-related genes:Candidate cancer biomarkers	Nucleoplasm (Enhanced)			(M5949)HALLMARK PEROXISOME; (M5898)HALLMARK DNA REPAIR	0	0	0	0	1	0	0	0	0	0	0	0	0	0	0	1	1	0	0	1
98	TFPT	29844	symbol	H. sapiens	29844	H. sapiens	TFPT	TCF3 fusion partner	GO:0016579 protein deubiquitination;GO:0006310 DNA recombination;GO:0070646 protein modification by small protein removal		Predicted intracellular proteins; Disease related genes	Nucleoplasm (Supported)				0	0	0	0	1	0	0	0	0	0	0	0	0	1	0	0	1	0	0	0
99	POLD1	5424	symbol	H. sapiens	5424	H. sapiens	POLD1	DNA polymerase delta 1, catalytic subunit	GO:0045004 DNA replication proofreading;GO:0006287 base-excision repair, gap-filling;GO:0055089 fatty acid homeostasis		Predicted intracellular proteins; Potential drug targets; Enzymes; Cancer-related genes; Disease related genes; ENZYME proteins:Transferases	Nucleoplasm (Supported)			(M5898)HALLMARK DNA REPAIR; (M5925)HALLMARK E2F TARGETS	0	0	1	0	1	0	0	0	0	0	0	0	0	1	0	1	0	0	0	0
100	PIAS4	51588	symbol	H. sapiens	51588	H. sapiens	PIAS4	protein inhibitor of activated STAT 4	GO:1902174 positive regulation of keratinocyte apoptotic process;GO:0097283 keratinocyte apoptotic process;GO:1902172 regulation of keratinocyte apoptotic process		Enzymes; Predicted intracellular proteins; ENZYME proteins:Transferases	Nucleoplasm (Supported); Additional: Centrosome		(M228)PID SMAD2 3PATHWAY; (M161)PID IFNG PATHWAY; (M58)PID AR PATHWAY		0	0	1	0	1	0	0	0	0	0	0	1	0	1	0	0	1	0	0	1
101	MAP2K7	5609	symbol	H. sapiens	5609	H. sapiens	MAP2K7	mitogen-activated protein kinase kinase 7	GO:1904355 positive regulation of telomere capping;GO:1904353 regulation of telomere capping;GO:0032212 positive regulation of telomere maintenance via telomerase	STE Ser/Thr protein kinase family	Enzymes; Predicted intracellular proteins; Kinases:STE Ser/Thr protein kinases; ENZYME proteins:Transferases	Cytosol;Plasma membrane (Approved); Additional: Golgi apparatus		(M267)PID ANTHRAX PATHWAY; (M7871)ST GRANULE CELL SURVIVAL PATHWAY; (M69)PID REELIN PATHWAY		0	0	0	1	0	0	0	0	0	0	0	0	1	1	0	1	0	0	0	1
102	KMT5C	84787	symbol	H. sapiens	84787	H. sapiens	KMT5C	lysine methyltransferase 5C	GO:0034773 histone H4-K20 trimethylation;GO:0034770 histone H4-K20 methylation;GO:2001034 positive regulation of double-strand break repair via nonhomologous end joining		Enzymes; Predicted intracellular proteins; ENZYME proteins:Transferases	Nucleoplasm (Approved)				0	0	0	0	1	0	0	0	0	0	0	0	0	0	0	0	1	0	0	1
103	CARM1	10498	symbol	H. sapiens	10498	H. sapiens	CARM1	coactivator associated arginine methyltransferase 1	GO:0034971 histone H3-R17 methylation;GO:0034970 histone H3-R2 methylation;GO:0019919 peptidyl-arginine methylation, to asymmetrical-dimethyl arginine		Enzymes; Predicted intracellular proteins; Cancer-related genes:Mutational cancer driver genes; ENZYME proteins:Transferases	Nucleoplasm (Enhanced)		(M151)PID AR TF PATHWAY; (M58)PID AR PATHWAY; (M145)PID P53 DOWNSTREAM PATHWAY		0	0	0	1	0	0	0	1	0	0	0	0	0	1	0	0	0	0	0	0
104	GGN	199720	symbol	H. sapiens	199720	H. sapiens	GGN	gametogenetin	GO:0006302 double-strand break repair;GO:0007283 spermatogenesis;GO:0048232 male gamete generation		Predicted intracellular proteins					0	0	0	0	1	0	0	0	0	0	0	0	0	0	0	0	0	0	0	0
105	FZR1	51343	symbol	H. sapiens	51343	H. sapiens	FZR1	fizzy and cell division cycle 20 related 1	GO:1905784 regulation of anaphase-promoting complex-dependent catabolic process;GO:1905786 positive regulation of anaphase-promoting complex-dependent catabolic process;GO:1904668 positive regulation of ubiquitin protein ligase activity		Predicted intracellular proteins	Nuclear membrane;Nucleoplasm (Supported)		(M242)PID AURORA A PATHWAY; (M129)PID PLK1 PATHWAY		0	0	1	1	1	0	0	1	0	0	1	0	0	1	0	0	0	0	0	0
106	CHAF1A	10036	symbol	H. sapiens	10036	H. sapiens	CHAF1A	chromatin assembly factor 1 subunit A	GO:0006335 DNA replication-dependent nucleosome assembly;GO:0034723 DNA replication-dependent nucleosome organization;GO:0006334 nucleosome assembly		Predicted intracellular proteins	Nucleoplasm (Supported); Additional: Cytosol			(M5901)HALLMARK G2M CHECKPOINT	0	0	0	0	1	0	0	0	0	0	0	0	0	0	0	0	0	0	0	0
107	XRCC6	2547	symbol	H. sapiens	2547	H. sapiens	XRCC6	X-ray repair cross complementing 6	GO:0097680 double-strand break repair via classical nonhomologous end joining;GO:0071475 cellular hyperosmotic salinity response;GO:0075713 establishment of integrated proviral latency		Predicted intracellular proteins; Cancer-related genes:Candidate cancer biomarkers	Nucleoplasm (Enhanced)		(M42)PID DNA PK PATHWAY; (M32)PID HDAC CLASSIII PATHWAY; (M258)PID BARD1 PATHWAY	(M5908)HALLMARK ANDROGEN RESPONSE; (M5925)HALLMARK E2F TARGETS; (M5926)HALLMARK MYC TARGETS V1	0	0	0	0	1	0	0	0	0	0	0	1	0	1	0	1	0	0	0	1
108	CDC45	8318	symbol	H. sapiens	8318	H. sapiens	CDC45	cell division cycle 45	GO:1902977 mitotic DNA replication preinitiation complex assembly;GO:0031938 regulation of chromatin silencing at telomere;GO:0071163 DNA replication preinitiation complex assembly		Predicted intracellular proteins	Nucleoplasm (Supported); Additional: Centrosome;Cytosol			(M5901)HALLMARK G2M CHECKPOINT; (M5926)HALLMARK MYC TARGETS V1	0	0	1	0	1	0	0	1	0	0	0	1	0	1	0	0	0	0	0	0
109	RBX1	9978	symbol	H. sapiens	9978	H. sapiens	RBX1	ring-box 1	GO:1902499 positive regulation of protein autoubiquitination;GO:0010265 SCF complex assembly;GO:1902498 regulation of protein autoubiquitination		Enzymes; Predicted intracellular proteins; ENZYME proteins:Transferases	Nucleoplasm (Supported)		(M180)PID HIF1A PATHWAY	(M5903)HALLMARK NOTCH SIGNALING; (M5898)HALLMARK DNA REPAIR	0	0	1	1	1	0	1	1	0	0	0	1	0	1	0	0	0	0	0	0
110	ST13	6767	symbol	H. sapiens	6767	H. sapiens	ST13	ST13 Hsp70 interacting protein	GO:0061083 regulation of protein refolding;GO:0061084 negative regulation of protein refolding;GO:1903333 negative regulation of protein folding		Predicted intracellular proteins	Cytosol (Enhanced)				0	0	0	1	0	0	0	0	0	0	0	0	0	0	0	0	0	0	0	0
111	CASTOR1	652968	symbol	H. sapiens	652968	H. sapiens	CASTOR1	cytosolic arginine sensor for mTORC1 subunit 1	GO:1903577 cellular response to L-arginine;GO:1903576 response to L-arginine;GO:1904262 negative regulation of TORC1 signaling		Predicted intracellular proteins					0	0	0	1	0	0	1	0	0	0	0	0	0	0	0	0	0	0	0	0
112	TXN2	25828	symbol	H. sapiens	25828	H. sapiens	TXN2	thioredoxin 2	GO:0000098 sulfur amino acid catabolic process;GO:0006662 glycerol ether metabolic process;GO:0018904 ether metabolic process		Predicted intracellular proteins; Disease related genes	Mitochondria (Enhanced)				0	0	0	1	0	0	1	0	0	0	0	0	0	1	0	0	0	0	0	0
113	SMC1A	8243	symbol	H. sapiens	8243	H. sapiens	SMC1A	structural maintenance of chromosomes 1A	GO:0072396 response to cell cycle checkpoint signaling;GO:0072402 response to DNA integrity checkpoint signaling;GO:0072423 response to DNA damage checkpoint signaling		Cancer-related genes:Mutated cancer genes; Predicted intracellular proteins; Cancer-related genes:Mutational cancer driver genes; Disease related genes	Nucleoplasm (Enhanced)		(M84)PID ATM PATHWAY	(M5893)HALLMARK MITOTIC SPINDLE; (M5901)HALLMARK G2M CHECKPOINT; (M5925)HALLMARK E2F TARGETS	0	0	1	0	1	1	0	0	0	0	1	1	0	1	0	0	0	0	0	0
114	POLA1	5422	symbol	H. sapiens	5422	H. sapiens	POLA1	DNA polymerase alpha 1, catalytic subunit	GO:1904161 DNA synthesis involved in UV-damage excision repair;GO:0006273 lagging strand elongation;GO:0006272 leading strand elongation		Predicted intracellular proteins; FDA approved drug targets:Small molecule drugs; Enzymes; Disease related genes; ENZYME proteins:Transferases	Nucleoplasm (Supported); Additional: Cytosol	Cladribine; Clofarabine; Fludarabine; Nelarabine	(M40)PID E2F PATHWAY	(M5898)HALLMARK DNA REPAIR	0	0	1	0	1	0	0	1	0	0	0	0	0	1	0	1	0	0	0	1
